# Supplementary material for: Analysis of Genetic Diversity in the American Standardbred Horse Utilizing Short Tandem Repeats and Single Nucleotide Polymorphisms
Source: J Hered. 2021 Dec 10;113(3):238–47. doi: 10.1093/jhered/esab070 (PMC9270868; doi:10.1093/jhered/esab070)
Supplement: esab070_suppl_Supplementary_Material [file esab070_suppl_supplementary_material.xlsx]

## Sheet: Supplementary Table 1
Supplementary Table 1. T-test results of allelic richness (Ar), expected and observed heterozygosity (HE and HO), annd inbreeding coefficient (FIS) calculated from STR data.
Subpopulation A	Group A	Metric of Group A	Subpopulation B	Group B	Metric of Group B	estimate	statistic	p.value	parameter	conf.low	conf.high	method	alternative	Bonferroni Corrected P-Value
Trotters	2010 Offspring	Ar	Pacers	2010 Offspring	Ar	-0.1875	-0.642529	0.530229	15	-0.80949	0.43449	Paired t-test	two.sided	0.999994
Pacers	2010 Offspring	Ar	Pacers	2011 Offspring	Ar	0.3125	1.4315	0.172794	15	-0.152802	0.777802	Paired t-test	two.sided	0.951936
Trotters	2010 Offspring	Ar	Trotters	2011 Offspring	Ar	0.1875	1	0.33317	15	-0.212147	0.587147	Paired t-test	two.sided	0.998472
Trotters	2010 Offspring	Ar	Trotters	2012 Offspring	Ar	0.375	1.6948	0.110767	15	-0.0966158	0.846616	Paired t-test	two.sided	0.847156
Pacers	2010 Offspring	Ar	Pacers	2012 Offspring	Ar	-0.1875	-0.823646	0.423044	15	-0.672717	0.297717	Paired t-test	two.sided	0.999849
Trotters	2010 Offspring	Ar	Trotters	2013 Offspring	Ar	0.25	1.16775	0.261135	15	-0.206316	0.706316	Paired t-test	two.sided	0.992111
Pacers	2010 Offspring	Ar	Pacers	2013 Offspring	Ar	0.1875	0.823646	0.423044	15	-0.297717	0.672717	Paired t-test	two.sided	0.999849
Pacers	2010 Offspring	Ar	Pacers	2014 Offspring	Ar	0.3125	1.57589	0.135902	15	-0.110167	0.735167	Paired t-test	two.sided	0.903394
Trotters	2010 Offspring	Ar	Trotters	2014 Offspring	Ar	0.3125	1.57589	0.135902	15	-0.110167	0.735167	Paired t-test	two.sided	0.903394
Trotters	2010 Offspring	Ar	Trotters	2015 Offspring	Ar	0.3125	1.32068	0.206405	15	-0.191846	0.816846	Paired t-test	two.sided	0.97525
Pacers	2010 Offspring	Ar	Pacers	2015 Offspring	Ar	0.3125	1.23216	0.236855	15	-0.228077	0.853077	Paired t-test	two.sided	0.986765
Pacers	2010 Offspring	Ar	Pacers	Sires	Ar	1.6875	5.92965	2.76321e-05	15	1.08092	2.29408	Paired t-test	two.sided	0.000442022
Trotters	2010 Offspring	Ar	Trotters	Sires	Ar	1.5625	3.73787	0.00197948	15	0.671514	2.45349	Paired t-test	two.sided	0.0312059
Trotters	2011 Offspring	Ar	Pacers	2011 Offspring	Ar	-0.0625	-0.235267	0.817183	15	-0.628732	0.503732	Paired t-test	two.sided	1
Pacers	2011 Offspring	Ar	Pacers	2012 Offspring	Ar	-0.5	-2.23607	0.040969	15	-0.976607	-0.0233934	Paired t-test	two.sided	0.487938
Trotters	2011 Offspring	Ar	Trotters	2012 Offspring	Ar	0.1875	1	0.33317	15	-0.212147	0.587147	Paired t-test	two.sided	0.998472
Pacers	2011 Offspring	Ar	Pacers	2013 Offspring	Ar	-0.125	-0.695608	0.497311	15	-0.508019	0.258019	Paired t-test	two.sided	0.999983
Trotters	2011 Offspring	Ar	Trotters	2013 Offspring	Ar	0.0625	0.564933	0.580471	15	-0.173308	0.298308	Paired t-test	two.sided	0.999999
Trotters	2011 Offspring	Ar	Trotters	2014 Offspring	Ar	0.125	0.807573	0.431957	15	-0.204916	0.454916	Paired t-test	two.sided	0.999882
Pacers	2011 Offspring	Ar	Pacers	2014 Offspring	Ar	0	0	1	15	-0.389148	0.389148	Paired t-test	two.sided	1
Trotters	2011 Offspring	Ar	Trotters	2015 Offspring	Ar	0.125	1	0.33317	15	-0.141431	0.391431	Paired t-test	two.sided	0.998472
Pacers	2011 Offspring	Ar	Pacers	2015 Offspring	Ar	0	0	1	15	-0.389148	0.389148	Paired t-test	two.sided	1
Pacers	2011 Offspring	Ar	Pacers	Sires	Ar	1.375	6.21426	1.65718e-05	15	0.903384	1.84662	Paired t-test	two.sided	0.000265116
Trotters	2011 Offspring	Ar	Trotters	Sires	Ar	1.375	4.5675	0.000370099	15	0.733349	2.01665	Paired t-test	two.sided	0.00590517
Trotters	2012 Offspring	Ar	Pacers	2012 Offspring	Ar	-0.75	-2.42272	0.0285281	15	-1.40983	-0.090168	Paired t-test	two.sided	0.370662
Pacers	2012 Offspring	Ar	Pacers	2013 Offspring	Ar	0.375	1.5667	0.138035	15	-0.135177	0.885177	Paired t-test	two.sided	0.907139
Trotters	2012 Offspring	Ar	Trotters	2013 Offspring	Ar	-0.125	-0.620174	0.544451	15	-0.554607	0.304607	Paired t-test	two.sided	0.999997
Pacers	2012 Offspring	Ar	Pacers	2014 Offspring	Ar	0.5	2.23607	0.040969	15	0.0233934	0.976607	Paired t-test	two.sided	0.487938
Trotters	2012 Offspring	Ar	Trotters	2014 Offspring	Ar	-0.0625	-0.435745	0.669227	15	-0.368219	0.243219	Paired t-test	two.sided	1
Pacers	2012 Offspring	Ar	Pacers	2015 Offspring	Ar	0.5	2.0702	0.0561082	15	-0.014794	1.01479	Paired t-test	two.sided	0.603032
Trotters	2012 Offspring	Ar	Trotters	2015 Offspring	Ar	-0.0625	-0.367607	0.718301	15	-0.424886	0.299886	Paired t-test	two.sided	1
Pacers	2012 Offspring	Ar	Pacers	Sires	Ar	1.875	6.53617	9.42028e-06	15	1.26356	2.48644	Paired t-test	two.sided	0.000150714
Trotters	2012 Offspring	Ar	Trotters	Sires	Ar	1.1875	4.06935	0.00100695	15	0.56551	1.80949	Paired t-test	two.sided	0.0159901
Trotters	2013 Offspring	Ar	Pacers	2013 Offspring	Ar	-0.25	-0.774597	0.450616	15	-0.937922	0.437922	Paired t-test	two.sided	0.999931
Pacers	2013 Offspring	Ar	Pacers	2014 Offspring	Ar	0.125	0.620174	0.544451	15	-0.304607	0.554607	Paired t-test	two.sided	0.999997
Trotters	2013 Offspring	Ar	Trotters	2014 Offspring	Ar	0.0625	0.367607	0.718301	15	-0.299886	0.424886	Paired t-test	two.sided	1
Pacers	2013 Offspring	Ar	Pacers	2015 Offspring	Ar	0.125	0.564933	0.580471	15	-0.346616	0.596616	Paired t-test	two.sided	0.999999
Trotters	2013 Offspring	Ar	Trotters	2015 Offspring	Ar	0.0625	0.367607	0.718301	15	-0.299886	0.424886	Paired t-test	two.sided	1
Pacers	2013 Offspring	Ar	Pacers	Sires	Ar	1.5	5.19615	0.00010855	15	0.884704	2.1153	Paired t-test	two.sided	0.00173538
Trotters	2013 Offspring	Ar	Trotters	Sires	Ar	1.3125	4.39155	0.000525731	15	0.675475	1.94953	Paired t-test	two.sided	0.00837861
Trotters	2014 Offspring	Ar	Pacers	2014 Offspring	Ar	-0.1875	-1.14485	0.270211	15	-0.536582	0.161582	Paired t-test	two.sided	0.993526
Pacers	2014 Offspring	Ar	Pacers	2015 Offspring	Ar	0	0	1	15	-0.43508	0.43508	Paired t-test	two.sided	1
Trotters	2014 Offspring	Ar	Trotters	2015 Offspring	Ar	0	0	1	15	-0.275169	0.275169	Paired t-test	two.sided	1
Pacers	2014 Offspring	Ar	Pacers	Sires	Ar	1.375	5.74456	3.87618e-05	15	0.864823	1.88518	Paired t-test	two.sided	0.000620009
Trotters	2014 Offspring	Ar	Trotters	Sires	Ar	1.25	4.03786	0.00107343	15	0.590168	1.90983	Paired t-test	two.sided	0.0170373
Trotters	2015 Offspring	Ar	Pacers	2015 Offspring	Ar	-0.1875	-0.716455	0.484717	15	-0.745311	0.370311	Paired t-test	two.sided	0.999975
Pacers	2015 Offspring	Ar	Pacers	Sires	Ar	1.375	4.5675	0.000370099	15	0.733349	2.01665	Paired t-test	two.sided	0.00590517
Trotters	2015 Offspring	Ar	Trotters	Sires	Ar	1.25	4.44262	0.000474663	15	0.650283	1.84972	Paired t-test	two.sided	0.00756763
Trotters	All	Ar	Pacers	All	Ar	-0.5	-1.22474	0.239558	15	-1.37016	0.370161	Paired t-test	two.sided	0.987496
Trotters	Dams	Ar	Trotters	2010 Offspring	Ar	0.5625	2.76433	0.0144631	15	0.128781	0.996219	Paired t-test	two.sided	0.207925
Pacers	Dams	Ar	Pacers	2010 Offspring	Ar	0.6875	1.96303	0.068461	15	-0.058983	1.43398	Paired t-test	two.sided	0.678473
Trotters	Dams	Ar	Trotters	2011 Offspring	Ar	0.75	3	0.00897274	15	0.217138	1.28286	Paired t-test	two.sided	0.134296
Pacers	Dams	Ar	Pacers	2011 Offspring	Ar	1	2.65684	0.0179442	15	0.197752	1.80225	Paired t-test	two.sided	0.251523
Trotters	Dams	Ar	Trotters	2012 Offspring	Ar	0.9375	3.03252	0.00839749	15	0.278565	1.59643	Paired t-test	two.sided	0.12622
Pacers	Dams	Ar	Pacers	2012 Offspring	Ar	0.5	1.65145	0.119422	15	-0.145328	1.14533	Paired t-test	two.sided	0.869298
Trotters	Dams	Ar	Trotters	2013 Offspring	Ar	0.8125	3.31271	0.00473394	15	0.289724	1.33528	Paired t-test	two.sided	0.0731123
Pacers	Dams	Ar	Pacers	2013 Offspring	Ar	0.875	2.78152	0.0139708	15	0.204496	1.5455	Paired t-test	two.sided	0.201571
Trotters	Dams	Ar	Trotters	2014 Offspring	Ar	0.875	3.41565	0.0038327	15	0.328979	1.42102	Paired t-test	two.sided	0.0595916
Pacers	Dams	Ar	Pacers	2014 Offspring	Ar	1	3.16228	0.00644251	15	0.325976	1.67402	Paired t-test	two.sided	0.0982461
Trotters	Dams	Ar	Trotters	2015 Offspring	Ar	0.875	2.90659	0.0108487	15	0.233349	1.51665	Paired t-test	two.sided	0.160146
Pacers	Dams	Ar	Pacers	2015 Offspring	Ar	1	2.58199	0.0208322	15	0.174493	1.82551	Paired t-test	two.sided	0.285974
Trotters	Dams	Ar	Pacers	Dams	Ar	-0.3125	-1.23216	0.236855	15	-0.853077	0.228077	Paired t-test	two.sided	0.986765
Pacers	Dams	Ar	Pacers	High Book Sires	Ar	4.375	7.7874	1.1979e-06	15	3.17754	5.57246	Paired t-test	two.sided	1.91662e-05
Trotters	Dams	Ar	Trotters	High Book Sires	Ar	3.625	7.03353	4.04741e-06	15	2.52648	4.72352	Paired t-test	two.sided	6.47566e-05
Pacers	Dams	Ar	Pacers	Low Book Sires	Ar	2.4375	5.23974	9.98757e-05	15	1.44596	3.42904	Paired t-test	two.sided	0.00159682
Trotters	Dams	Ar	Trotters	Low Book Sires	Ar	2.1875	4.67986	0.000296266	15	1.1912	3.1838	Paired t-test	two.sided	0.00472974
Pacers	Dams	Ar	Pacers	Mid Book Sires	Ar	3.6875	6.57724	8.77423e-06	15	2.49251	4.88249	Paired t-test	two.sided	0.000140378
Trotters	Dams	Ar	Trotters	Mid Book Sires	Ar	3.0625	5.2736	9.36352e-05	15	1.82472	4.30028	Paired t-test	two.sided	0.00149711
Pacers	Dams	Ar	Pacers	Offspring	Ar	-0.5	-1.82574	0.0878616	15	-1.08372	0.0837215	Paired t-test	two.sided	0.7704
Trotters	Dams	Ar	Trotters	Offspring	Ar	-0.125	-0.367607	0.718301	15	-0.849771	0.599771	Paired t-test	two.sided	1
Trotters	Dams	Ar	Trotters	Offspring of High Book Sires	Ar	0.5	2.23607	0.040969	15	0.0233934	0.976607	Paired t-test	two.sided	0.487938
Pacers	Dams	Ar	Pacers	Offspring of High Book Sires	Ar	0.4375	1.33082	0.203125	15	-0.263202	1.1382	Paired t-test	two.sided	0.973561
Trotters	Dams	Ar	Trotters	Offspring of Low Book Sires	Ar	0.625	2.29819	0.036351	15	0.0453463	1.20465	Paired t-test	two.sided	0.44703
Pacers	Dams	Ar	Pacers	Offspring of Low Book Sires	Ar	0.4375	1.96167	0.0686324	15	-0.0378638	0.912864	Paired t-test	two.sided	0.679419
Trotters	Dams	Ar	Trotters	Offspring of Mid Book Sires	Ar	0.4375	1.81548	0.0894921	15	-0.0761436	0.951144	Paired t-test	two.sided	0.77688
Pacers	Dams	Ar	Pacers	Offspring of Mid Book Sires	Ar	0.625	1.66667	0.116319	15	-0.174294	1.42429	Paired t-test	two.sided	0.86173
Pacers	Dams	Ar	Pacers	Sires	Ar	2.375	5.01857	0.000152775	15	1.36631	3.38369	Paired t-test	two.sided	0.00244161
Trotters	Dams	Ar	Trotters	Sires	Ar	2.125	4.66732	0.000303692	15	1.15457	3.09543	Paired t-test	two.sided	0.00484802
Trotters	High Book Sires	Ar	Pacers	High Book Sires	Ar	0.4375	1.69775	0.110198	15	-0.111762	0.986762	Paired t-test	two.sided	0.845584
Trotters	High Book Sires	Ar	Trotters	Low Book Sires	Ar	-1.4375	-7.90445	9.98116e-07	15	-1.82512	-1.04988	Paired t-test	two.sided	1.59697e-05
Pacers	High Book Sires	Ar	Pacers	Low Book Sires	Ar	-1.9375	-6.89741	5.08323e-06	15	-2.53623	-1.33877	Paired t-test	two.sided	8.13286e-05
Trotters	High Book Sires	Ar	Trotters	Mid Book Sires	Ar	-0.5625	-2.33419	0.0339036	15	-1.07614	-0.0488564	Paired t-test	two.sided	0.424126
Pacers	High Book Sires	Ar	Pacers	Mid Book Sires	Ar	-0.6875	-2.2	0.0438956	15	-1.35358	-0.021422	Paired t-test	two.sided	0.512376
Pacers	High Book Sires	Ar	Pacers	Offspring	Ar	-4.875	-10.7074	2.0184e-08	15	-5.84543	-3.90457	Paired t-test	two.sided	3.22945e-07
Trotters	High Book Sires	Ar	Trotters	Offspring	Ar	-3.75	-5.72425	4.02404e-05	15	-5.14633	-2.35367	Paired t-test	two.sided	0.000643652
Pacers	High Book Sires	Ar	Pacers	Offspring of High Book Sires	Ar	-3.9375	-8.22985	6.0645e-07	15	-4.95727	-2.91773	Paired t-test	two.sided	9.70315e-06
Trotters	High Book Sires	Ar	Trotters	Offspring of High Book Sires	Ar	-3.125	-6.72977	6.7532e-06	15	-4.11475	-2.13525	Paired t-test	two.sided	0.000108046
Pacers	High Book Sires	Ar	Pacers	Offspring of Low Book Sires	Ar	-3.9375	-9.09959	1.70353e-07	15	-4.8598	-3.0152	Paired t-test	two.sided	2.72565e-06
Trotters	High Book Sires	Ar	Trotters	Offspring of Low Book Sires	Ar	-3	-7.34847	2.41183e-06	15	-3.87016	-2.12984	Paired t-test	two.sided	3.85887e-05
Pacers	High Book Sires	Ar	Pacers	Offspring of Mid Book Sires	Ar	-3.75	-11.619	6.71029e-09	15	-4.43792	-3.06208	Paired t-test	two.sided	1.07365e-07
Trotters	High Book Sires	Ar	Trotters	Offspring of Mid Book Sires	Ar	-3.1875	-7.24638	2.84838e-06	15	-4.12507	-2.24993	Paired t-test	two.sided	4.55731e-05
Trotters	Low Book Sires	Ar	Pacers	Low Book Sires	Ar	-0.0625	-0.202168	0.842502	15	-0.721435	0.596435	Paired t-test	two.sided	1
Trotters	Low Book Sires	Ar	Trotters	Mid Book Sires	Ar	0.875	4.34122	0.000581578	15	0.445393	1.30461	Paired t-test	two.sided	0.00926477
Pacers	Low Book Sires	Ar	Pacers	Mid Book Sires	Ar	1.25	4.03786	0.00107343	15	0.590168	1.90983	Paired t-test	two.sided	0.0170373
Pacers	Low Book Sires	Ar	Pacers	Offspring	Ar	-2.9375	-8.76809	2.73559e-07	15	-3.65158	-2.22342	Paired t-test	two.sided	4.37693e-06
Trotters	Low Book Sires	Ar	Trotters	Offspring	Ar	-2.3125	-3.7465	0.00194485	15	-3.62812	-0.996877	Paired t-test	two.sided	0.0306678
Pacers	Low Book Sires	Ar	Pacers	Offspring of Low Book Sires	Ar	-2	-6.07644	2.11979e-05	15	-2.70155	-1.29845	Paired t-test	two.sided	0.000339112
Trotters	Low Book Sires	Ar	Trotters	Offspring of Low Book Sires	Ar	-1.5625	-4.15514	0.000846271	15	-2.36401	-0.760989	Paired t-test	two.sided	0.0134547
Pacers	Low Book Sires	Ar	Pacers	Offspring of Mid Book Sires	Ar	-1.8125	-7.96191	9.13183e-07	15	-2.29772	-1.32728	Paired t-test	two.sided	1.46108e-05
Trotters	Low Book Sires	Ar	Trotters	Offspring of Mid Book Sires	Ar	-1.75	-4.34122	0.000581578	15	-2.60921	-0.890785	Paired t-test	two.sided	0.00926477
Trotters	Mid Book Sires	Ar	Pacers	Mid Book Sires	Ar	0.3125	0.837218	0.41561	15	-0.483085	1.10808	Paired t-test	two.sided	0.999815
Pacers	Mid Book Sires	Ar	Pacers	Offspring	Ar	-4.1875	-8.79248	2.64077e-07	15	-5.20262	-3.17238	Paired t-test	two.sided	4.22523e-06
Trotters	Mid Book Sires	Ar	Trotters	Offspring	Ar	-3.1875	-4.32369	0.000602416	15	-4.75884	-1.61616	Paired t-test	two.sided	0.00959524
Pacers	Mid Book Sires	Ar	Pacers	Offspring of Mid Book Sires	Ar	-3.0625	-7.80635	1.1629e-06	15	-3.89869	-2.22631	Paired t-test	two.sided	1.86062e-05
Trotters	Mid Book Sires	Ar	Trotters	Offspring of Mid Book Sires	Ar	-2.625	-5.17507	0.000113021	15	-3.70615	-1.54385	Paired t-test	two.sided	0.0018068
Trotters	Offspring	Ar	Pacers	Offspring	Ar	-0.6875	-1.45699	0.165735	15	-1.69326	0.318256	Paired t-test	two.sided	0.944937
Pacers	Offspring	Ar	Pacers	Sires	Ar	2.875	8.45497	4.32886e-07	15	2.15023	3.59977	Paired t-test	two.sided	6.92616e-06
Trotters	Offspring	Ar	Trotters	Sires	Ar	2.25	3.69482	0.00216191	15	0.952031	3.54797	Paired t-test	two.sided	0.0340353
Pacers	Offspring of High Book Sires	Ar	Pacers	Low Book Sires	Ar	2	5.8554	3.16328e-05	15	1.27197	2.72803	Paired t-test	two.sided	0.000506005
Trotters	Offspring of High Book Sires	Ar	Trotters	Low Book Sires	Ar	1.6875	3.96659	0.00124089	15	0.78072	2.59428	Paired t-test	two.sided	0.0196705
Pacers	Offspring of High Book Sires	Ar	Pacers	Mid Book Sires	Ar	3.25	7.86316	1.06426e-06	15	2.36903	4.13097	Paired t-test	two.sided	1.7028e-05
Trotters	Offspring of High Book Sires	Ar	Trotters	Mid Book Sires	Ar	2.5625	4.6805	0.000295894	15	1.39556	3.72944	Paired t-test	two.sided	0.00472381
Trotters	Offspring of High Book Sires	Ar	Pacers	Offspring of High Book Sires	Ar	-0.375	-0.971625	0.346645	15	-1.19764	0.447636	Paired t-test	two.sided	0.998897
Trotters	Offspring of High Book Sires	Ar	Trotters	Offspring of Low Book Sires	Ar	0.125	0.522233	0.609135	15	-0.385177	0.635177	Paired t-test	two.sided	1
Pacers	Offspring of High Book Sires	Ar	Pacers	Offspring of Low Book Sires	Ar	0	0	1	15	-0.615296	0.615296	Paired t-test	two.sided	1
Pacers	Offspring of High Book Sires	Ar	Pacers	Offspring of Mid Book Sires	Ar	0.1875	0.676481	0.509033	15	-0.403273	0.778273	Paired t-test	two.sided	0.999989
Trotters	Offspring of High Book Sires	Ar	Trotters	Offspring of Mid Book Sires	Ar	-0.0625	-0.323875	0.750504	15	-0.473818	0.348818	Paired t-test	two.sided	1
Pacers	Offspring of High Book Sires	Ar	Pacers	Sires	Ar	1.9375	5.57978	5.25978e-05	15	1.19738	2.67762	Paired t-test	two.sided	0.000841233
Trotters	Offspring of High Book Sires	Ar	Trotters	Sires	Ar	1.625	3.99292	0.00117614	15	0.757563	2.49244	Paired t-test	two.sided	0.0186531
Pacers	Offspring of Low Book Sires	Ar	Pacers	Mid Book Sires	Ar	3.25	7.05024	3.93646e-06	15	2.26745	4.23255	Paired t-test	two.sided	6.29816e-05
Trotters	Offspring of Low Book Sires	Ar	Trotters	Mid Book Sires	Ar	2.4375	5.14168	0.000120498	15	1.42705	3.44795	Paired t-test	two.sided	0.00192622
Trotters	Offspring of Low Book Sires	Ar	Pacers	Offspring of Low Book Sires	Ar	-0.5	-1.82574	0.0878616	15	-1.08372	0.0837215	Paired t-test	two.sided	0.7704
Trotters	Offspring of Low Book Sires	Ar	Trotters	Offspring of Mid Book Sires	Ar	-0.1875	-1.37892	0.188137	15	-0.477327	0.102327	Paired t-test	two.sided	0.964378
Pacers	Offspring of Low Book Sires	Ar	Pacers	Offspring of Mid Book Sires	Ar	0.1875	0.676481	0.509033	15	-0.403273	0.778273	Paired t-test	two.sided	0.999989
Pacers	Offspring of Low Book Sires	Ar	Pacers	Sires	Ar	1.9375	5.78321	3.61034e-05	15	1.22342	2.65158	Paired t-test	two.sided	0.000577497
Trotters	Offspring of Low Book Sires	Ar	Trotters	Sires	Ar	1.5	4.24264	0.000709174	15	0.746419	2.25358	Paired t-test	two.sided	0.0112866
Trotters	Offspring of Mid Book Sires	Ar	Pacers	Offspring of Mid Book Sires	Ar	-0.125	-0.435745	0.669227	15	-0.736439	0.486439	Paired t-test	two.sided	1
Pacers	Offspring of Mid Book Sires	Ar	Pacers	Sires	Ar	1.75	7.51921	1.83163e-06	15	1.25393	2.24607	Paired t-test	two.sided	2.93056e-05
Trotters	Offspring of Mid Book Sires	Ar	Trotters	Sires	Ar	1.6875	4.39155	0.000525731	15	0.868468	2.50653	Paired t-test	two.sided	0.00837861
Trotters	Sires	Ar	Pacers	Sires	Ar	-0.0625	-0.222497	0.826928	15	-0.66123	0.53623	Paired t-test	two.sided	1
Pacers	2010 Offspring	HO	Pacers	2010 Offspring	HE	0.0102237	3.96151	0.00125377	15	0.00472294	0.0157244	Paired t-test	two.sided	0.0198728
Trotters	2010 Offspring	HO	Trotters	2010 Offspring	HE	0.00464	0.622277	0.543104	15	-0.0112531	0.0205331	Paired t-test	two.sided	0.999996
Trotters	2010 Offspring	HO	Pacers	2010 Offspring	HO	-0.0105051	-0.329099	0.746631	15	-0.0785424	0.0575323	Paired t-test	two.sided	1
Pacers	2010 Offspring	HO	Pacers	2011 Offspring	HO	0.00619144	2.47053	0.0259715	15	0.000849775	0.0115331	Paired t-test	two.sided	0.343633
Trotters	2010 Offspring	HO	Trotters	2011 Offspring	HO	0.0009905	0.455128	0.655535	15	-0.0036482	0.0056292	Paired t-test	two.sided	1
Pacers	2010 Offspring	HO	Pacers	2012 Offspring	HO	0.00922712	2.88431	0.01135	15	0.00240846	0.0160458	Paired t-test	two.sided	0.16693
Trotters	2010 Offspring	HO	Trotters	2012 Offspring	HO	-0.00242631	-0.920455	0.371902	15	-0.0080448	0.00319217	Paired t-test	two.sided	0.999413
Pacers	2010 Offspring	HO	Pacers	2013 Offspring	HO	0.00539194	1.3864	0.185887	15	-0.00289762	0.0136815	Paired t-test	two.sided	0.962765
Trotters	2010 Offspring	HO	Trotters	2013 Offspring	HO	-0.00012675	-0.0565669	0.955637	15	-0.00490271	0.00464921	Paired t-test	two.sided	1
Pacers	2010 Offspring	HO	Pacers	2014 Offspring	HO	0.00633831	1.40043	0.181729	15	-0.00330857	0.0159852	Paired t-test	two.sided	0.959603
Trotters	2010 Offspring	HO	Trotters	2014 Offspring	HO	0.00120781	0.371564	0.715414	15	-0.00572071	0.00813634	Paired t-test	two.sided	1
Pacers	2010 Offspring	HO	Pacers	2015 Offspring	HO	0.00536488	1.23167	0.237034	15	-0.00391926	0.014649	Paired t-test	two.sided	0.986815
Trotters	2010 Offspring	HO	Trotters	2015 Offspring	HO	0.000976625	0.230695	0.820669	15	-0.00804666	0.00999991	Paired t-test	two.sided	1
Trotters	2010 Offspring	HO	Trotters	Sires	HO	-0.0129156	-1.2202	0.241228	15	-0.0354768	0.00964551	Paired t-test	two.sided	0.987928
Pacers	2010 Offspring	HO	Pacers	Sires	HO	-0.000904187	-0.0913266	0.928442	15	-0.0220068	0.0201984	Paired t-test	two.sided	1
Pacers	2011 Offspring	HO	Pacers	2011 Offspring	HE	0.008907	5.35065	8.08917e-05	15	0.00535887	0.0124551	Paired t-test	two.sided	0.00129348
Trotters	2011 Offspring	HO	Trotters	2011 Offspring	HE	0.00428806	0.71426	0.486034	15	-0.0085081	0.0170842	Paired t-test	two.sided	0.999976
Trotters	2011 Offspring	HO	Pacers	2011 Offspring	HO	-0.00530412	-0.159325	0.875538	15	-0.0762626	0.0656543	Paired t-test	two.sided	1
Pacers	2011 Offspring	HO	Pacers	2012 Offspring	HO	0.00303569	1.15823	0.264879	15	-0.00255077	0.00862215	Paired t-test	two.sided	0.992726
Trotters	2011 Offspring	HO	Trotters	2012 Offspring	HO	-0.00341681	-0.981953	0.341697	15	-0.0108334	0.0039998	Paired t-test	two.sided	0.998756
Trotters	2011 Offspring	HO	Trotters	2013 Offspring	HO	-0.00111725	-0.358763	0.724772	15	-0.00775496	0.00552046	Paired t-test	two.sided	1
Pacers	2011 Offspring	HO	Pacers	2013 Offspring	HO	-0.0007995	-0.192045	0.850282	15	-0.00967289	0.00807389	Paired t-test	two.sided	1
Pacers	2011 Offspring	HO	Pacers	2014 Offspring	HO	0.000146875	0.0350339	0.972515	15	-0.00878893	0.00908268	Paired t-test	two.sided	1
Trotters	2011 Offspring	HO	Trotters	2014 Offspring	HO	0.000217313	0.0626455	0.950876	15	-0.00717652	0.00761115	Paired t-test	two.sided	1
Pacers	2011 Offspring	HO	Pacers	2015 Offspring	HO	-0.000826562	-0.291851	0.774398	15	-0.00686313	0.00521001	Paired t-test	two.sided	1
Trotters	2011 Offspring	HO	Trotters	2015 Offspring	HO	-1.3875e-05	-0.00286075	0.997755	15	-0.0103517	0.0103239	Paired t-test	two.sided	1
Trotters	2011 Offspring	HO	Trotters	Sires	HO	-0.0139061	-1.40684	0.179857	15	-0.0349748	0.00716256	Paired t-test	two.sided	0.958098
Pacers	2011 Offspring	HO	Pacers	Sires	HO	-0.00709563	-0.716394	0.484753	15	-0.0282069	0.0140156	Paired t-test	two.sided	0.999975
Pacers	2012 Offspring	HO	Pacers	2012 Offspring	HE	0.00515594	2.1828	0.0453588	15	0.00012129	0.0101906	Paired t-test	two.sided	0.52418
Trotters	2012 Offspring	HO	Trotters	2012 Offspring	HE	0.00415325	0.73142	0.475794	15	-0.00794984	0.0162563	Paired t-test	two.sided	0.999967
Trotters	2012 Offspring	HO	Pacers	2012 Offspring	HO	0.00114837	0.0368749	0.971071	15	-0.0652303	0.067527	Paired t-test	two.sided	1
Pacers	2012 Offspring	HO	Pacers	2013 Offspring	HO	-0.00383519	-1.38154	0.187347	15	-0.00975215	0.00208178	Paired t-test	two.sided	0.963819
Trotters	2012 Offspring	HO	Trotters	2013 Offspring	HO	0.00229956	1.06644	0.303088	15	-0.00229647	0.00689559	Paired t-test	two.sided	0.996904
Trotters	2012 Offspring	HO	Trotters	2014 Offspring	HO	0.00363413	1.25648	0.228158	15	-0.00253067	0.00979892	Paired t-test	two.sided	0.984134
Pacers	2012 Offspring	HO	Pacers	2014 Offspring	HO	-0.00288881	-0.803174	0.434417	15	-0.0105551	0.00477747	Paired t-test	two.sided	0.99989
Pacers	2012 Offspring	HO	Pacers	2015 Offspring	HO	-0.00386225	-1.20055	0.248541	15	-0.0107192	0.00299475	Paired t-test	two.sided	0.989661
Trotters	2012 Offspring	HO	Trotters	2015 Offspring	HO	0.00340294	0.787141	0.44346	15	-0.00581167	0.0126175	Paired t-test	two.sided	0.999915
Trotters	2012 Offspring	HO	Trotters	Sires	HO	-0.0104893	-1.00402	0.33129	15	-0.0327572	0.0117785	Paired t-test	two.sided	0.998401
Pacers	2012 Offspring	HO	Pacers	Sires	HO	-0.0101313	-0.999076	0.333603	15	-0.0317457	0.011483	Paired t-test	two.sided	0.998487
Pacers	2013 Offspring	HO	Pacers	2013 Offspring	HE	0.00596319	2.3564	0.0324714	15	0.000569272	0.0113571	Paired t-test	two.sided	0.410314
Trotters	2013 Offspring	HO	Trotters	2013 Offspring	HE	0.00400606	0.623432	0.542365	15	-0.00969024	0.0177024	Paired t-test	two.sided	0.999996
Trotters	2013 Offspring	HO	Pacers	2013 Offspring	HO	-0.00498637	-0.161002	0.87424	15	-0.0709991	0.0610264	Paired t-test	two.sided	1
Trotters	2013 Offspring	HO	Trotters	2014 Offspring	HO	0.00133456	0.493887	0.62854	15	-0.00442496	0.00709409	Paired t-test	two.sided	1
Pacers	2013 Offspring	HO	Pacers	2014 Offspring	HO	0.000946375	0.321564	0.752221	15	-0.00532657	0.00721932	Paired t-test	two.sided	1
Trotters	2013 Offspring	HO	Trotters	2015 Offspring	HO	0.00110338	0.268306	0.792119	15	-0.00766195	0.0098687	Paired t-test	two.sided	1
Pacers	2013 Offspring	HO	Pacers	2015 Offspring	HO	-2.70625e-05	-0.00620503	0.995131	15	-0.00932313	0.009269	Paired t-test	two.sided	1
Trotters	2013 Offspring	HO	Trotters	Sires	HO	-0.0127889	-1.14565	0.269889	15	-0.0365822	0.0110044	Paired t-test	two.sided	0.99348
Pacers	2013 Offspring	HO	Pacers	Sires	HO	-0.00629612	-0.592977	0.562031	15	-0.0289275	0.0163352	Paired t-test	two.sided	0.999998
Pacers	2014 Offspring	HO	Pacers	2014 Offspring	HE	0.00639344	2.8047	0.0133328	15	0.0015347	0.0112522	Paired t-test	two.sided	0.193265
Trotters	2014 Offspring	HO	Trotters	2014 Offspring	HE	0.00595969	0.922035	0.371103	15	-0.00781719	0.0197366	Paired t-test	two.sided	0.999401
Trotters	2014 Offspring	HO	Pacers	2014 Offspring	HO	-0.00537456	-0.165549	0.870722	15	-0.0745721	0.063823	Paired t-test	two.sided	1
Pacers	2014 Offspring	HO	Pacers	2015 Offspring	HO	-0.000973437	-0.27814	0.784702	15	-0.0084331	0.00648623	Paired t-test	two.sided	1
Trotters	2014 Offspring	HO	Trotters	2015 Offspring	HO	-0.000231188	-0.0746191	0.941504	15	-0.00683492	0.00637254	Paired t-test	two.sided	1
Trotters	2014 Offspring	HO	Trotters	Sires	HO	-0.0141234	-1.29767	0.214004	15	-0.0373215	0.00907467	Paired t-test	two.sided	0.978781
Pacers	2014 Offspring	HO	Pacers	Sires	HO	-0.0072425	-0.683942	0.504441	15	-0.0298132	0.0153282	Paired t-test	two.sided	0.999987
Pacers	2015 Offspring	HO	Pacers	2015 Offspring	HE	0.00805012	4.53417	0.000395455	15	0.00426587	0.0118344	Paired t-test	two.sided	0.00630854
Trotters	2015 Offspring	HO	Trotters	2015 Offspring	HE	0.00655406	1.14327	0.270844	15	-0.00566493	0.0187731	Paired t-test	two.sided	0.993616
Trotters	2015 Offspring	HO	Pacers	2015 Offspring	HO	-0.00611681	-0.180612	0.85909	15	-0.0783028	0.0660692	Paired t-test	two.sided	1
Trotters	2015 Offspring	HO	Trotters	Sires	HO	-0.0138923	-1.16653	0.261614	15	-0.0392759	0.0114914	Paired t-test	two.sided	0.992192
Pacers	2015 Offspring	HO	Pacers	Sires	HO	-0.00626906	-0.624911	0.54142	15	-0.0276516	0.0151135	Paired t-test	two.sided	0.999996
Pacers	All	HO	Pacers	All	HE	0.0081795	7.66923	1.44271e-06	15	0.00590624	0.0104528	Paired t-test	two.sided	2.30832e-05
Trotters	All	HO	Trotters	All	HE	0.00977075	6.85025	5.50404e-06	15	0.00673059	0.0128109	Paired t-test	two.sided	8.8061e-05
Trotters	All	HO	Pacers	All	HO	-0.0026275	-0.0911463	0.928582	15	-0.0640714	0.0588164	Paired t-test	two.sided	1
Pacers	Dams	HO	Pacers	2010 Offspring	HO	0.0168026	4.01408	0.00112659	15	0.00788052	0.0257246	Paired t-test	two.sided	0.017874
Trotters	Dams	HO	Trotters	2010 Offspring	HO	0.0195446	2.09454	0.0536032	15	-0.000344439	0.0394336	Paired t-test	two.sided	0.585836
Pacers	Dams	HO	Pacers	2011 Offspring	HO	0.022994	6.53764	9.39631e-06	15	0.0154973	0.0304907	Paired t-test	two.sided	0.00015033
Trotters	Dams	HO	Trotters	2011 Offspring	HO	0.0205351	2.25937	0.0391759	15	0.00116267	0.0399075	Paired t-test	two.sided	0.472403
Pacers	Dams	HO	Pacers	2012 Offspring	HO	0.0260297	7.75541	1.25952e-06	15	0.0188758	0.0331835	Paired t-test	two.sided	2.01522e-05
Trotters	Dams	HO	Trotters	2012 Offspring	HO	0.0171183	1.93406	0.0722009	15	-0.00174712	0.0359836	Paired t-test	two.sided	0.698517
Pacers	Dams	HO	Pacers	2013 Offspring	HO	0.0221945	4.79284	0.000237195	15	0.0123243	0.0320647	Paired t-test	two.sided	0.00378838
Trotters	Dams	HO	Trotters	2013 Offspring	HO	0.0194178	2.07368	0.0557435	15	-0.000540978	0.0393766	Paired t-test	two.sided	0.600571
Pacers	Dams	HO	Pacers	2014 Offspring	HO	0.0231409	5.10196	0.000130059	15	0.0134733	0.0328084	Paired t-test	two.sided	0.00207892
Trotters	Dams	HO	Trotters	2014 Offspring	HO	0.0207524	2.12931	0.0502027	15	-2.08593e-05	0.0415256	Paired t-test	two.sided	0.561373
Pacers	Dams	HO	Pacers	2015 Offspring	HO	0.0221674	5.69298	4.26314e-05	15	0.013868	0.0304669	Paired t-test	two.sided	0.000681885
Trotters	Dams	HO	Trotters	2015 Offspring	HO	0.0205212	1.91647	0.0745588	15	-0.0023019	0.0433443	Paired t-test	two.sided	0.710545
Trotters	Dams	HO	Trotters	Dams	HE	0.0103042	8.5977	3.50669e-07	15	0.00774968	0.0128587	Paired t-test	two.sided	5.61069e-06
Pacers	Dams	HO	Pacers	Dams	HE	0.0118001	7.19694	3.08891e-06	15	0.0083054	0.0152949	Paired t-test	two.sided	4.94213e-05
Trotters	Dams	HO	Pacers	Dams	HO	-0.00776306	-0.27635	0.786051	15	-0.0676385	0.0521124	Paired t-test	two.sided	1
Pacers	Dams	HO	Pacers	High Book Sires	HO	-0.0259523	-0.593946	0.561399	15	-0.119085	0.0671808	Paired t-test	two.sided	0.999998
Trotters	Dams	HO	Trotters	High Book Sires	HO	0.00405156	0.117457	0.908056	15	-0.0694708	0.077574	Paired t-test	two.sided	1
Trotters	Dams	HO	Trotters	Low Book Sires	HO	0.0154413	1.86933	0.081227	15	-0.00216518	0.0330477	Paired t-test	two.sided	0.742171
Pacers	Dams	HO	Pacers	Low Book Sires	HO	0.014162	1.38118	0.187454	15	-0.00769291	0.0360169	Paired t-test	two.sided	0.963895
Trotters	Dams	HO	Trotters	Mid Book Sires	HO	-0.0563719	-2.01366	0.0623458	15	-0.116041	0.00329747	Paired t-test	two.sided	0.642988
Pacers	Dams	HO	Pacers	Mid Book Sires	HO	0.0458861	1.90159	0.0766094	15	-0.00554667	0.0973189	Paired t-test	two.sided	0.720638
Pacers	Dams	HO	Pacers	Offspring	HO	0.0222242	6.7069	7.02218e-06	15	0.0151614	0.029287	Paired t-test	two.sided	0.000112349
Trotters	Dams	HO	Trotters	Offspring	HO	0.0142628	2.44072	0.0275387	15	0.00180728	0.0267183	Paired t-test	two.sided	0.360328
Pacers	Dams	HO	Pacers	Offspring of High Book Sires	HO	0.0223517	3.20382	0.00591741	15	0.00748146	0.0372219	Paired t-test	two.sided	0.0905905
Trotters	Dams	HO	Trotters	Offspring of High Book Sires	HO	0.0163221	1.45986	0.164955	15	-0.00750877	0.0401529	Paired t-test	two.sided	0.944107
Trotters	Dams	HO	Trotters	Offspring of Low Book Sires	HO	0.0137221	4.88372	0.000198552	15	0.00773321	0.0197109	Paired t-test	two.sided	0.0031721
Pacers	Dams	HO	Pacers	Offspring of Low Book Sires	HO	0.0132169	4.2031	0.000768077	15	0.00651445	0.0199194	Paired t-test	two.sided	0.0122187
Pacers	Dams	HO	Pacers	Offspring of Mid Book Sires	HO	0.0309554	4.78582	0.000240487	15	0.0171688	0.0447419	Paired t-test	two.sided	0.00384086
Trotters	Dams	HO	Trotters	Offspring of Mid Book Sires	HO	0.0119079	1.66492	0.116671	15	-0.0033367	0.0271526	Paired t-test	two.sided	0.862608
Pacers	Dams	HO	Pacers	Sires	HO	0.0158984	1.48064	0.159401	15	-0.00698811	0.0387849	Paired t-test	two.sided	0.937853
Trotters	Dams	HO	Trotters	Sires	HO	0.00662894	0.84447	0.411673	15	-0.0101025	0.0233604	Paired t-test	two.sided	0.999794
Pacers	High Book Sires	HO	Pacers	High Book Sires	HE	0.063762	1.59802	0.130886	15	-0.021284	0.148808	Paired t-test	two.sided	0.894018
Trotters	High Book Sires	HO	Trotters	High Book Sires	HE	0.0424536	1.56096	0.139381	15	-0.0155158	0.100423	Paired t-test	two.sided	0.909432
Trotters	High Book Sires	HO	Pacers	High Book Sires	HO	-0.0377669	-0.525342	0.607024	15	-0.190997	0.115463	Paired t-test	two.sided	1
Pacers	High Book Sires	HO	Pacers	Low Book Sires	HO	0.0401143	0.939907	0.362156	15	-0.0508539	0.131083	Paired t-test	two.sided	0.999249
Trotters	High Book Sires	HO	Trotters	Low Book Sires	HO	0.0113897	0.313886	0.757931	15	-0.0659522	0.0887316	Paired t-test	two.sided	1
Trotters	High Book Sires	HO	Trotters	Mid Book Sires	HO	-0.0604235	-2.05101	0.0581577	15	-0.123217	0.0023697	Paired t-test	two.sided	0.616601
Pacers	High Book Sires	HO	Pacers	Mid Book Sires	HO	0.0718384	1.27676	0.221099	15	-0.04809	0.191767	Paired t-test	two.sided	0.981647
Pacers	High Book Sires	HO	Pacers	Offspring	HO	0.0481765	1.08413	0.295425	15	-0.0465406	0.142894	Paired t-test	two.sided	0.996312
Trotters	High Book Sires	HO	Trotters	Offspring	HO	0.0102112	0.326223	0.748763	15	-0.0565062	0.0769287	Paired t-test	two.sided	1
Pacers	High Book Sires	HO	Pacers	Offspring of High Book Sires	HO	0.048304	1.11964	0.280476	15	-0.0436519	0.14026	Paired t-test	two.sided	0.994839
Trotters	High Book Sires	HO	Trotters	Offspring of High Book Sires	HO	0.0122705	0.407463	0.689424	15	-0.0519169	0.0764579	Paired t-test	two.sided	1
Pacers	High Book Sires	HO	Pacers	Offspring of Low Book Sires	HO	0.0391693	0.889212	0.387928	15	-0.0547199	0.133058	Paired t-test	two.sided	0.999612
Trotters	High Book Sires	HO	Trotters	Offspring of Low Book Sires	HO	0.0096705	0.286755	0.778223	15	-0.0622102	0.0815512	Paired t-test	two.sided	1
Pacers	High Book Sires	HO	Pacers	Offspring of Mid Book Sires	HO	0.0569077	1.21741	0.242254	15	-0.0427265	0.156542	Paired t-test	two.sided	0.988186
Trotters	High Book Sires	HO	Trotters	Offspring of Mid Book Sires	HO	0.00785637	0.246129	0.808919	15	-0.0601789	0.0758917	Paired t-test	two.sided	1
Trotters	Low Book Sires	HO	Trotters	Low Book Sires	HE	0.0158567	1.83977	0.0856755	15	-0.00251394	0.0342273	Paired t-test	two.sided	0.761436
Pacers	Low Book Sires	HO	Pacers	Low Book Sires	HE	0.0170742	1.66602	0.116449	15	-0.0047699	0.0389183	Paired t-test	two.sided	0.862054
Trotters	Low Book Sires	HO	Pacers	Low Book Sires	HO	-0.00904231	-0.263902	0.795447	15	-0.0820741	0.0639895	Paired t-test	two.sided	1
Trotters	Low Book Sires	HO	Trotters	Mid Book Sires	HO	-0.0718132	-2.37197	0.0315018	15	-0.136344	-0.00728198	Paired t-test	two.sided	0.400787
Pacers	Low Book Sires	HO	Pacers	Mid Book Sires	HO	0.0317241	1.476	0.160626	15	-0.0140877	0.0775359	Paired t-test	two.sided	0.939286
Pacers	Low Book Sires	HO	Pacers	Offspring	HO	0.00806219	0.835048	0.416793	15	-0.0125165	0.0286408	Paired t-test	two.sided	0.999821
Trotters	Low Book Sires	HO	Trotters	Offspring	HO	-0.00117844	-0.112662	0.911792	15	-0.0234732	0.0211164	Paired t-test	two.sided	1
Trotters	Low Book Sires	HO	Trotters	Offspring of Low Book Sires	HO	-0.00171919	-0.193416	0.849228	15	-0.0206647	0.0172263	Paired t-test	two.sided	1
Pacers	Low Book Sires	HO	Pacers	Offspring of Low Book Sires	HO	-0.000945062	-0.0927688	0.927315	15	-0.0226588	0.0207686	Paired t-test	two.sided	1
Pacers	Low Book Sires	HO	Pacers	Offspring of Mid Book Sires	HO	0.0167934	1.76747	0.0974809	15	-0.00345831	0.0370451	Paired t-test	two.sided	0.806223
Trotters	Low Book Sires	HO	Trotters	Offspring of Mid Book Sires	HO	-0.00353331	-0.324408	0.750109	15	-0.0267481	0.0196815	Paired t-test	two.sided	1
Trotters	Mid Book Sires	HO	Trotters	Mid Book Sires	HE	0.0678174	3.74939	0.00193335	15	0.0292647	0.10637	Paired t-test	two.sided	0.0304891
Trotters	Mid Book Sires	HO	Pacers	Mid Book Sires	HO	0.094495	2.64006	0.0185562	15	0.0182045	0.170785	Paired t-test	two.sided	0.258951
Pacers	Mid Book Sires	HO	Pacers	Mid Book Sires	HE	0.0140851	0.705625	0.491236	15	-0.0284611	0.0566312	Paired t-test	two.sided	0.99998
Trotters	Mid Book Sires	HO	Trotters	Offspring	HO	0.0706347	2.62504	0.0191208	15	0.0132816	0.127988	Paired t-test	two.sided	0.265742
Pacers	Mid Book Sires	HO	Pacers	Offspring	HO	-0.0236619	-1.06118	0.305397	15	-0.0711886	0.0238647	Paired t-test	two.sided	0.997064
Trotters	Mid Book Sires	HO	Trotters	Offspring of Mid Book Sires	HO	0.0682799	2.75099	0.0148566	15	0.0153771	0.121183	Paired t-test	two.sided	0.21297
Pacers	Mid Book Sires	HO	Pacers	Offspring of Mid Book Sires	HO	-0.0149307	-0.706558	0.490672	15	-0.0599718	0.0301103	Paired t-test	two.sided	0.999979
Trotters	Offspring	HO	Trotters	offspring	HE	0.0102693	5.34786	8.13201e-05	15	0.00617636	0.0143623	Paired t-test	two.sided	0.00130033
Pacers	Offspring	HO	Pacers	offspring	HE	0.00728081	5.04206	0.000145991	15	0.00420296	0.0103587	Paired t-test	two.sided	0.0023333
Trotters	Offspring	HO	Pacers	Offspring	HO	0.000198313	0.00674497	0.994707	15	-0.0624696	0.0628662	Paired t-test	two.sided	1
Trotters	Offspring	HO	Trotters	Sires	HO	-0.00763387	-0.897726	0.383515	15	-0.0257588	0.0104911	Paired t-test	two.sided	0.999565
Pacers	Offspring	HO	Pacers	Sires	HO	-0.00632581	-0.637058	0.53369	15	-0.0274905	0.0148389	Paired t-test	two.sided	0.999995
Pacers	Offspring of High Book Sires	HO	Pacers	Low Book Sires	HO	-0.00818969	-0.66014	0.519173	15	-0.0346324	0.018253	Paired t-test	two.sided	0.999992
Trotters	Offspring of High Book Sires	HO	Trotters	Low Book Sires	HO	-0.000880812	-0.060929	0.95222	15	-0.0316938	0.0299322	Paired t-test	two.sided	1
Trotters	Offspring of High Book Sires	HO	Trotters	Mid Book Sires	HO	-0.072694	-2.44222	0.0274576	15	-0.136138	-0.00925029	Paired t-test	two.sided	0.359474
Pacers	Offspring of High Book Sires	HO	Pacers	Mid Book Sires	HO	0.0235344	1.00335	0.331605	15	-0.0264606	0.0735295	Paired t-test	two.sided	0.998413
Pacers	Offspring of High Book Sires	HO	Pacers	Offspring of High Book Sires	HE	0.0149824	7.15251	3.32326e-06	15	0.0105177	0.0194472	Paired t-test	two.sided	5.31708e-05
Trotters	Offspring of High Book Sires	HO	Trotters	Offspring of High Book Sires	HE	0.0233301	7.12508	3.47723e-06	15	0.016351	0.0303093	Paired t-test	two.sided	5.56342e-05
Trotters	Offspring of High Book Sires	HO	Pacers	Offspring of High Book Sires	HO	-0.00173344	-0.049896	0.960864	15	-0.0757822	0.0723153	Paired t-test	two.sided	1
Pacers	Offspring of High Book Sires	HO	Pacers	Offspring of Low Book Sires	HO	-0.00913475	-1.27831	0.220567	15	-0.024366	0.00609651	Paired t-test	two.sided	0.981445
Trotters	Offspring of High Book Sires	HO	Trotters	Offspring of Low Book Sires	HO	-0.0026	-0.221042	0.828041	15	-0.0276712	0.0224712	Paired t-test	two.sided	1
Pacers	Offspring of High Book Sires	HO	Pacers	Offspring of Mid Book Sires	HO	0.00860369	0.876677	0.394486	15	-0.0123143	0.0295217	Paired t-test	two.sided	0.999673
Trotters	Offspring of High Book Sires	HO	Trotters	Offspring of Mid Book Sires	HO	-0.00441413	-0.44987	0.659237	15	-0.0253279	0.0164996	Paired t-test	two.sided	1
Trotters	Offspring of High Book Sires	HO	Trotters	Sires	HO	-0.00969313	-0.753181	0.463	15	-0.037124	0.0177378	Paired t-test	two.sided	0.999952
Pacers	Offspring of High Book Sires	HO	Pacers	Sires	HO	-0.00645331	-0.534558	0.60079	15	-0.0321847	0.0192781	Paired t-test	two.sided	1
Trotters	Offspring of Low Book Sires	HO	Trotters	Mid Book Sires	HO	-0.070094	-2.6188	0.0193601	15	-0.127144	-0.0130443	Paired t-test	two.sided	0.268604
Pacers	Offspring of Low Book Sires	HO	Pacers	Mid Book Sires	HO	0.0326692	1.37574	0.189099	15	-0.0179457	0.083284	Paired t-test	two.sided	0.965047
Pacers	Offspring of Low Book Sires	HO	Pacers	Offspring of Low Book Sires	HE	0.00705819	4.26996	0.000671188	15	0.00353493	0.0105814	Paired t-test	two.sided	0.0106851
Trotters	Offspring of Low Book Sires	HO	Trotters	Offspring of Low Book Sires	HE	0.00396269	2.87645	0.0115322	15	0.00102633	0.00689904	Paired t-test	two.sided	0.169384
Trotters	Offspring of Low Book Sires	HO	Pacers	Offspring of Low Book Sires	HO	-0.00826819	-0.293037	0.773509	15	-0.0684082	0.0518718	Paired t-test	two.sided	1
Pacers	Offspring of Low Book Sires	HO	Pacers	Offspring of Mid Book Sires	HO	0.0177384	2.39701	0.03	15	0.00196518	0.0335117	Paired t-test	two.sided	0.385746
Trotters	Offspring of Low Book Sires	HO	Trotters	Offspring of Mid Book Sires	HO	-0.00181413	-0.27083	0.790213	15	-0.0160914	0.0124632	Paired t-test	two.sided	1
Trotters	Offspring of Low Book Sires	HO	Trotters	Sires	HO	-0.00709312	-0.924235	0.369994	15	-0.0234511	0.00926487	Paired t-test	two.sided	0.999384
Pacers	Offspring of Low Book Sires	HO	Pacers	Sires	HO	0.00268144	0.251136	0.805117	15	-0.0200765	0.0254394	Paired t-test	two.sided	1
Pacers	Offspring of Mid Book Sires	HO	Pacers	Offspring of Mid Book Sires	HE	0.00888762	4.68741	0.000291882	15	0.00484626	0.012929	Paired t-test	two.sided	0.0046599
Trotters	Offspring of Mid Book Sires	HO	Trotters	Offspring of Mid Book Sires	HE	0.00770606	3.19487	0.00602677	15	0.00256499	0.0128471	Paired t-test	two.sided	0.09219
Trotters	Offspring of Mid Book Sires	HO	Pacers	Offspring of Mid Book Sires	HO	0.0112844	0.423151	0.678189	15	-0.045556	0.0681248	Paired t-test	two.sided	1
Pacers	Offspring of Mid Book Sires	HO	Pacers	Sires	HO	-0.015057	-1.47597	0.160634	15	-0.0368008	0.00668677	Paired t-test	two.sided	0.939295
Trotters	Offspring of Mid Book Sires	HO	Trotters	Sires	HO	-0.005279	-0.62792	0.539499	15	-0.0231983	0.0126403	Paired t-test	two.sided	0.999996
Trotters	Sires	HO	Trotters	Sires	HE	0.0233464	3.25446	0.00533438	15	0.00805607	0.0386367	Paired t-test	two.sided	0.082019
Pacers	Sires	HO	Pacers	Sires	HE	0.0195411	1.94536	0.0707204	15	-0.00186925	0.0409514	Paired t-test	two.sided	0.690727
Trotters	Sires	HO	Pacers	Sires	HO	0.00150637	0.0449599	0.964732	15	-0.0699075	0.0729203	Paired t-test	two.sided	1
Trotters	2010 Offspring	HE	Pacers	2010 Offspring	HE	-0.00492138	-0.179786	0.859727	15	-0.0632667	0.0534239	Paired t-test	two.sided	1
Pacers	2010 Offspring	HE	Pacers	2011 Offspring	HE	0.00487475	3.21768	0.00575178	15	0.00164563	0.00810387	Paired t-test	two.sided	0.0881631
Trotters	2010 Offspring	HE	Trotters	2011 Offspring	HE	0.000638562	0.279813	0.783443	15	-0.00422563	0.00550275	Paired t-test	two.sided	1
Pacers	2010 Offspring	HE	Pacers	2012 Offspring	HE	0.00415938	1.81079	0.090246	15	-0.000736554	0.0090553	Paired t-test	two.sided	0.779817
Trotters	2010 Offspring	HE	Trotters	2012 Offspring	HE	-0.00291306	-1.64543	0.120668	15	-0.00668657	0.00086044	Paired t-test	two.sided	0.872225
Pacers	2010 Offspring	HE	Pacers	2013 Offspring	HE	0.00113144	0.457519	0.653855	15	-0.0041396	0.00640248	Paired t-test	two.sided	1
Trotters	2010 Offspring	HE	Trotters	2013 Offspring	HE	-0.000760688	-0.41215	0.686059	15	-0.00469461	0.00317323	Paired t-test	two.sided	1
Trotters	2010 Offspring	HE	Trotters	2014 Offspring	HE	0.0025275	0.94835	0.357981	15	-0.00315314	0.00820814	Paired t-test	two.sided	0.999167
Pacers	2010 Offspring	HE	Pacers	2014 Offspring	HE	0.00250806	0.736284	0.472916	15	-0.00475247	0.00976859	Paired t-test	two.sided	0.999965
Pacers	2010 Offspring	HE	Pacers	2015 Offspring	HE	0.00319131	0.933988	0.365103	15	-0.00409157	0.0104742	Paired t-test	two.sided	0.999303
Trotters	2010 Offspring	HE	Trotters	2015 Offspring	HE	0.00289069	0.859951	0.403352	15	-0.00427409	0.0100555	Paired t-test	two.sided	0.999742
Pacers	2010 Offspring	HE	Pacers	Sires	HE	0.00841319	3.04585	0.00817229	15	0.00252575	0.0143006	Paired t-test	two.sided	0.12304
Trotters	2010 Offspring	HE	Trotters	Sires	HE	0.00579075	1.75882	0.0989852	15	-0.00122685	0.0128083	Paired t-test	two.sided	0.811327
Trotters	2011 Offspring	HE	Pacers	2011 Offspring	HE	-0.000685188	-0.0232855	0.981729	15	-0.0634041	0.0620337	Paired t-test	two.sided	1
Trotters	2011 Offspring	HE	Trotters	2012 Offspring	HE	-0.00355163	-1.79639	0.0925959	15	-0.00776569	0.000662436	Paired t-test	two.sided	0.788743
Pacers	2011 Offspring	HE	Pacers	2012 Offspring	HE	-0.000715375	-0.435315	0.669532	15	-0.00421809	0.00278734	Paired t-test	two.sided	1
Pacers	2011 Offspring	HE	Pacers	2013 Offspring	HE	-0.00374331	-2.28434	0.0373364	15	-0.00723608	-0.00025054	Paired t-test	two.sided	0.456007
Trotters	2011 Offspring	HE	Trotters	2013 Offspring	HE	-0.00139925	-0.622272	0.543107	15	-0.00619206	0.00339356	Paired t-test	two.sided	0.999996
Pacers	2011 Offspring	HE	Pacers	2014 Offspring	HE	-0.00236669	-0.947581	0.35836	15	-0.00769022	0.00295684	Paired t-test	two.sided	0.999175
Trotters	2011 Offspring	HE	Trotters	2014 Offspring	HE	0.00188894	0.595472	0.560405	15	-0.00487238	0.00865025	Paired t-test	two.sided	0.999998
Trotters	2011 Offspring	HE	Trotters	2015 Offspring	HE	0.00225212	0.733876	0.47434	15	-0.00428889	0.00879314	Paired t-test	two.sided	0.999966
Pacers	2011 Offspring	HE	Pacers	2015 Offspring	HE	-0.00168344	-0.6648	0.51627	15	-0.00708079	0.00371392	Paired t-test	two.sided	0.999991
Trotters	2011 Offspring	HE	Trotters	Sires	HE	0.00515219	2.2011	0.0438036	15	0.000163031	0.0101413	Paired t-test	two.sided	0.511625
Pacers	2011 Offspring	HE	Pacers	Sires	HE	0.00353844	1.26794	0.224147	15	-0.00240979	0.00948666	Paired t-test	two.sided	0.982763
Trotters	2012 Offspring	HE	Pacers	2012 Offspring	HE	0.00215106	0.0765336	0.940006	15	-0.0577557	0.0620578	Paired t-test	two.sided	1
Pacers	2012 Offspring	HE	Pacers	2013 Offspring	HE	-0.00302794	-1.53168	0.146418	15	-0.00724155	0.00118568	Paired t-test	two.sided	0.920581
Trotters	2012 Offspring	HE	Trotters	2013 Offspring	HE	0.00215238	1.38329	0.186818	15	-0.00116411	0.00546886	Paired t-test	two.sided	0.96344
Trotters	2012 Offspring	HE	Trotters	2014 Offspring	HE	0.00544056	2.27092	0.0383147	15	0.00033414	0.010547	Paired t-test	two.sided	0.464786
Pacers	2012 Offspring	HE	Pacers	2014 Offspring	HE	-0.00165131	-0.532415	0.602237	15	-0.00826211	0.00495949	Paired t-test	two.sided	1
Trotters	2012 Offspring	HE	Trotters	2015 Offspring	HE	0.00580375	2.13301	0.049853	15	4.23647e-06	0.0116033	Paired t-test	two.sided	0.558783
Pacers	2012 Offspring	HE	Pacers	2015 Offspring	HE	-0.000968063	-0.327921	0.747504	15	-0.00726035	0.00532423	Paired t-test	two.sided	1
Trotters	2012 Offspring	HE	Trotters	Sires	HE	0.00870381	2.71371	0.0160121	15	0.00186752	0.0155401	Paired t-test	two.sided	0.227612
Pacers	2012 Offspring	HE	Pacers	Sires	HE	0.00425381	1.31555	0.208081	15	-0.00263823	0.0111459	Paired t-test	two.sided	0.976073
Trotters	2013 Offspring	HE	Pacers	2013 Offspring	HE	-0.00302925	-0.110187	0.913721	15	-0.0616266	0.0555681	Paired t-test	two.sided	1
Trotters	2013 Offspring	HE	Trotters	2014 Offspring	HE	0.00328819	1.65852	0.11797	15	-0.00093762	0.00751399	Paired t-test	two.sided	0.865807
Pacers	2013 Offspring	HE	Pacers	2014 Offspring	HE	0.00137663	0.791909	0.440758	15	-0.00232861	0.00508186	Paired t-test	two.sided	0.999908
Trotters	2013 Offspring	HE	Trotters	2015 Offspring	HE	0.00365138	1.72208	0.105604	15	-0.000867986	0.00817074	Paired t-test	two.sided	0.832321
Pacers	2013 Offspring	HE	Pacers	2015 Offspring	HE	0.00205988	0.773847	0.451046	15	-0.00361375	0.0077335	Paired t-test	two.sided	0.999932
Pacers	2013 Offspring	HE	Pacers	Sires	HE	0.00728175	2.50986	0.0240334	15	0.00109786	0.0134656	Paired t-test	two.sided	0.322422
Trotters	2013 Offspring	HE	Trotters	Sires	HE	0.00655144	1.76853	0.0972982	15	-0.00134443	0.0144473	Paired t-test	two.sided	0.805594
Trotters	2014 Offspring	HE	Pacers	2014 Offspring	HE	-0.00494081	-0.169997	0.867284	15	-0.0668893	0.0570077	Paired t-test	two.sided	1
Pacers	2014 Offspring	HE	Pacers	2015 Offspring	HE	0.00068325	0.313864	0.757947	15	-0.0039567	0.0053232	Paired t-test	two.sided	1
Trotters	2014 Offspring	HE	Trotters	2015 Offspring	HE	0.000363188	0.200133	0.844064	15	-0.00350481	0.00423119	Paired t-test	two.sided	1
Pacers	2014 Offspring	HE	Pacers	Sires	HE	0.00590512	1.62203	0.125622	15	-0.00185457	0.0136648	Paired t-test	two.sided	0.883269
Trotters	2014 Offspring	HE	Trotters	Sires	HE	0.00326325	0.689854	0.500821	15	-0.00681925	0.0133458	Paired t-test	two.sided	0.999985
Trotters	2015 Offspring	HE	Pacers	2015 Offspring	HE	-0.00462075	-0.153277	0.880223	15	-0.0688762	0.0596347	Paired t-test	two.sided	1
Pacers	2015 Offspring	HE	Pacers	Sires	HE	0.00522187	1.61867	0.126348	15	-0.00165424	0.012098	Paired t-test	two.sided	0.88481
Trotters	2015 Offspring	HE	Trotters	Sires	HE	0.00290006	0.665121	0.51607	15	-0.00639349	0.0121936	Paired t-test	two.sided	0.999991
Trotters	All	HE	Pacers	All	HE	-0.00421875	-0.151147	0.881874	15	-0.0637109	0.0552734	Paired t-test	two.sided	1
Pacers	Dams	HE	Pacers	2010 Offspring	HE	0.0152261	3.75859	0.00189729	15	0.00659159	0.0238607	Paired t-test	two.sided	0.0299285
Trotters	Dams	HE	Trotters	2010 Offspring	HE	0.0138804	2.88383	0.011361	15	0.00362134	0.0241394	Paired t-test	two.sided	0.16708
Pacers	Dams	HE	Pacers	2011 Offspring	HE	0.0201009	5.46402	6.53185e-05	15	0.0122598	0.027942	Paired t-test	two.sided	0.00104458
Trotters	Dams	HE	Trotters	2011 Offspring	HE	0.0145189	2.78055	0.0139981	15	0.00338935	0.0256485	Paired t-test	two.sided	0.201924
Pacers	Dams	HE	Pacers	2012 Offspring	HE	0.0193855	4.81808	0.000225743	15	0.0108096	0.0279614	Paired t-test	two.sided	0.00360578
Trotters	Dams	HE	Trotters	2012 Offspring	HE	0.0109673	2.1028	0.0527769	15	-0.000149448	0.0220841	Paired t-test	two.sided	0.580012
Pacers	Dams	HE	Pacers	2013 Offspring	HE	0.0163576	5.21617	0.000104474	15	0.00967347	0.0230417	Paired t-test	two.sided	0.00167028
Trotters	Dams	HE	Trotters	2013 Offspring	HE	0.0131197	2.27037	0.0383554	15	0.000802774	0.0254366	Paired t-test	two.sided	0.465148
Pacers	Dams	HE	Pacers	2014 Offspring	HE	0.0177342	4.80911	0.000229748	15	0.0098742	0.0255942	Paired t-test	two.sided	0.00366965
Trotters	Dams	HE	Trotters	2014 Offspring	HE	0.0164079	2.43721	0.0277289	15	0.00205846	0.0307573	Paired t-test	two.sided	0.362327
Pacers	Dams	HE	Pacers	2015 Offspring	HE	0.0184174	4.41736	0.000499257	15	0.00953071	0.0273042	Paired t-test	two.sided	0.00795827
Trotters	Dams	HE	Trotters	2015 Offspring	HE	0.0167711	2.29433	0.0366234	15	0.00119061	0.0323515	Paired t-test	two.sided	0.449525
Trotters	Dams	HE	Pacers	Dams	HE	-0.00626713	-0.233739	0.818348	15	-0.0634167	0.0508825	Paired t-test	two.sided	1
Trotters	Dams	HE	Trotters	High Book Sires	HE	0.0362009	1.56459	0.138528	15	-0.0131158	0.0855177	Paired t-test	two.sided	0.907985
Pacers	Dams	HE	Pacers	High Book Sires	HE	0.0260096	1.48089	0.159334	15	-0.011426	0.0634452	Paired t-test	two.sided	0.937773
Pacers	Dams	HE	Pacers	Low Book Sires	HE	0.0194361	6.77565	6.24574e-06	15	0.013322	0.0255502	Paired t-test	two.sided	9.99272e-05
Trotters	Dams	HE	Trotters	Low Book Sires	HE	0.0209937	4.6063	0.000342676	15	0.0112794	0.0307081	Paired t-test	two.sided	0.00546875
Pacers	Dams	HE	Pacers	Mid Book Sires	HE	0.0481711	2.9995	0.00898195	15	0.0139406	0.0824015	Paired t-test	two.sided	0.134424
Trotters	Dams	HE	Trotters	Mid Book Sires	HE	0.00114131	0.0676766	0.946937	15	-0.0348039	0.0370866	Paired t-test	two.sided	1
Pacers	Dams	HE	Pacers	Offspring	HE	0.0177049	5.10944	0.000128202	15	0.0103191	0.0250906	Paired t-test	two.sided	0.00204926
Trotters	Dams	HE	Trotters	Offspring	HE	0.0142279	2.50982	0.024035	15	0.00214497	0.0263109	Paired t-test	two.sided	0.32244
Pacers	Dams	HE	Pacers	Offspring of High Book Sires	HE	0.025534	3.51268	0.00314075	15	0.0100403	0.0410277	Paired t-test	two.sided	0.0490855
Trotters	Dams	HE	Trotters	Offspring of High Book Sires	HE	0.029348	2.76017	0.0145846	15	0.006685	0.052011	Paired t-test	two.sided	0.209486
Pacers	Dams	HE	Pacers	Offspring of Low Book Sires	HE	0.008475	4.07269	0.00100014	15	0.0040396	0.0129104	Paired t-test	two.sided	0.0158828
Trotters	Dams	HE	Trotters	Offspring of Low Book Sires	HE	0.00738056	3.39132	0.00402888	15	0.00274187	0.0120193	Paired t-test	two.sided	0.0625504
Pacers	Dams	HE	Pacers	Offspring of Mid Book Sires	HE	0.0280429	3.77966	0.00181725	15	0.0122288	0.043857	Paired t-test	two.sided	0.028683
Trotters	Dams	HE	Trotters	Offspring of Mid Book Sires	HE	0.00930981	1.27708	0.220988	15	-0.00622825	0.0248479	Paired t-test	two.sided	0.981605
Pacers	Dams	HE	Pacers	Sires	HE	0.0236393	7.04796	3.95142e-06	15	0.0164903	0.0307883	Paired t-test	two.sided	6.32209e-05
Trotters	Dams	HE	Trotters	Sires	HE	0.0196711	3.76751	0.00186301	15	0.00854227	0.0308	Paired t-test	two.sided	0.0293953
Trotters	High Book Sires	HE	Pacers	High Book Sires	HE	-0.0164585	-0.354066	0.728218	15	-0.115537	0.0826205	Paired t-test	two.sided	1
Trotters	High Book Sires	HE	Trotters	Low Book Sires	HE	-0.0152072	-0.691099	0.50006	15	-0.0621084	0.031694	Paired t-test	two.sided	0.999985
Pacers	High Book Sires	HE	Pacers	Low Book Sires	HE	-0.0065735	-0.344135	0.735522	15	-0.0472874	0.0341404	Paired t-test	two.sided	1
Trotters	High Book Sires	HE	Trotters	Mid Book Sires	HE	-0.0350596	-1.50199	0.153858	15	-0.0848123	0.014693	Paired t-test	two.sided	0.930961
Pacers	High Book Sires	HE	Pacers	Mid Book Sires	HE	0.0221615	0.831889	0.418519	15	-0.0346203	0.0789433	Paired t-test	two.sided	0.999829
Trotters	High Book Sires	HE	Trotters	Offspring	HE	-0.021973	-1.21155	0.244427	15	-0.0606296	0.0166836	Paired t-test	two.sided	0.988717
Pacers	High Book Sires	HE	Pacers	Offspring	HE	-0.00830469	-0.522007	0.609288	15	-0.0422142	0.0256049	Paired t-test	two.sided	1
Trotters	High Book Sires	HE	Trotters	Offspring of High Book Sires	HE	-0.00685294	-0.543364	0.594863	15	-0.0337349	0.020029	Paired t-test	two.sided	0.999999
Pacers	High Book Sires	HE	Pacers	Offspring of High Book Sires	HE	-0.000475563	-0.0443363	0.965221	15	-0.023338	0.0223869	Paired t-test	two.sided	1
Trotters	High Book Sires	HE	Trotters	Offspring of Low Book Sires	HE	-0.0288204	-1.25063	0.230229	15	-0.0779391	0.0202984	Paired t-test	two.sided	0.984802
Pacers	High Book Sires	HE	Pacers	Offspring of Low Book Sires	HE	-0.0175346	-1.00712	0.329849	15	-0.0546445	0.0195754	Paired t-test	two.sided	0.998345
Trotters	High Book Sires	HE	Trotters	Offspring of Mid Book Sires	HE	-0.0268911	-1.30396	0.211905	15	-0.0708474	0.0170651	Paired t-test	two.sided	0.977856
Pacers	High Book Sires	HE	Pacers	Offspring of Mid Book Sires	HE	0.00203331	0.10055	0.921239	15	-0.0410686	0.0451352	Paired t-test	two.sided	1
Trotters	Low Book Sires	HE	Pacers	Low Book Sires	HE	-0.00782481	-0.262396	0.796586	15	-0.0713861	0.0557364	Paired t-test	two.sided	1
Pacers	Low Book Sires	HE	Pacers	Mid Book Sires	HE	0.028735	1.89307	0.0778055	15	-0.0036184	0.0610884	Paired t-test	two.sided	0.726372
Trotters	Low Book Sires	HE	Trotters	Mid Book Sires	HE	-0.0198524	-1.14601	0.269746	15	-0.0567758	0.0170709	Paired t-test	two.sided	0.99346
Trotters	Low Book Sires	HE	Trotters	Offspring	HE	-0.00676581	-1.24998	0.230457	15	-0.0183028	0.00477116	Paired t-test	two.sided	0.984874
Pacers	Low Book Sires	HE	Pacers	Offspring	HE	-0.00173119	-0.431122	0.672511	15	-0.0102901	0.00682774	Paired t-test	two.sided	1
Pacers	Low Book Sires	HE	Pacers	Offspring of Low Book Sires	HE	-0.0109611	-3.8765	0.00149103	15	-0.0169879	-0.00493425	Paired t-test	two.sided	0.0235915
Trotters	Low Book Sires	HE	Trotters	Offspring of Low Book Sires	HE	-0.0136132	-3.5492	0.00291399	15	-0.0217885	-0.00543788	Paired t-test	two.sided	0.0456186
Trotters	Low Book Sires	HE	Trotters	Offspring of Mid Book Sires	HE	-0.0116839	-1.61342	0.127489	15	-0.0271193	0.00375143	Paired t-test	two.sided	0.887193
Pacers	Low Book Sires	HE	Pacers	Offspring of Mid Book Sires	HE	0.00860681	1.3549	0.195505	15	-0.00493293	0.0221466	Paired t-test	two.sided	0.969213
Trotters	Mid Book Sires	HE	Pacers	Mid Book Sires	HE	0.0407626	1.67281	0.115086	15	-0.0111759	0.0927012	Paired t-test	two.sided	0.858611
Pacers	Mid Book Sires	HE	Pacers	Offspring	HE	-0.0304662	-2.09329	0.0537289	15	-0.0614877	0.000555372	Paired t-test	two.sided	0.586715
Trotters	Mid Book Sires	HE	Trotters	Offspring	HE	0.0130866	0.928977	0.36761	15	-0.0169394	0.0431126	Paired t-test	two.sided	0.999346
Pacers	Mid Book Sires	HE	Pacers	Offspring of Mid Book Sires	HE	-0.0201282	-2.15661	0.0476735	15	-0.0400215	-0.000234832	Paired t-test	two.sided	0.542308
Trotters	Mid Book Sires	HE	Trotters	Offspring of Mid Book Sires	HE	0.0081685	0.774679	0.450569	15	-0.0143063	0.0306433	Paired t-test	two.sided	0.999931
Trotters	Offspring	HE	Pacers	Offspring	HE	-0.00279019	-0.0975776	0.92356	15	-0.063738	0.0581577	Paired t-test	two.sided	1
Pacers	Offspring	HE	Pacers	Sires	HE	0.00593444	2.22733	0.0416611	15	0.000255453	0.0116134	Paired t-test	two.sided	0.493819
Trotters	Offspring	HE	Trotters	Sires	HE	0.00544319	1.73451	0.103324	15	-0.00124568	0.0121321	Paired t-test	two.sided	0.825349
Trotters	Offspring of High Book Sires	HE	Trotters	Low Book Sires	HE	-0.00835425	-0.838435	0.414948	15	-0.0295922	0.0128837	Paired t-test	two.sided	0.999812
Pacers	Offspring of High Book Sires	HE	Pacers	Low Book Sires	HE	-0.00609794	-0.684346	0.504193	15	-0.0250904	0.0128946	Paired t-test	two.sided	0.999987
Trotters	Offspring of High Book Sires	HE	Trotters	Mid Book Sires	HE	-0.0282067	-1.75113	0.10034	15	-0.0625395	0.00612611	Paired t-test	two.sided	0.815815
Pacers	Offspring of High Book Sires	HE	Pacers	Mid Book Sires	HE	0.0226371	1.18034	0.256246	15	-0.0182409	0.063515	Paired t-test	two.sided	0.991233
Trotters	Offspring of High Book Sires	HE	Pacers	Offspring of High Book Sires	HE	-0.0100811	-0.301919	0.76686	15	-0.0812506	0.0610884	Paired t-test	two.sided	1
Pacers	Offspring of High Book Sires	HE	Pacers	Offspring of Low Book Sires	HE	-0.017059	-2.355	0.0325603	15	-0.0324987	-0.00161932	Paired t-test	two.sided	0.41118
Trotters	Offspring of High Book Sires	HE	Trotters	Offspring of Low Book Sires	HE	-0.0219674	-2.06632	0.0565169	15	-0.0446273	0.000692401	Paired t-test	two.sided	0.605773
Trotters	Offspring of High Book Sires	HE	Trotters	Offspring of Mid Book Sires	HE	-0.0200382	-2.16747	0.0467005	15	-0.0397433	-0.000333028	Paired t-test	two.sided	0.534768
Pacers	Offspring of High Book Sires	HE	Pacers	Offspring of Mid Book Sires	HE	0.00250887	0.223546	0.826126	15	-0.0214125	0.0264303	Paired t-test	two.sided	1
Trotters	Offspring of High Book Sires	HE	Trotters	Sires	HE	-0.00967688	-1.23411	0.236149	15	-0.02639	0.00703622	Paired t-test	two.sided	0.986568
Pacers	Offspring of High Book Sires	HE	Pacers	Sires	HE	-0.00189469	-0.228891	0.822045	15	-0.0195382	0.0157488	Paired t-test	two.sided	1
Pacers	Offspring of Low Book Sires	HE	Pacers	Mid Book Sires	HE	0.0396961	2.513	0.0238845	15	0.00602713	0.073365	Paired t-test	two.sided	0.320766
Trotters	Offspring of Low Book Sires	HE	Trotters	Mid Book Sires	HE	-0.00623925	-0.371053	0.715786	15	-0.0420795	0.029601	Paired t-test	two.sided	1
Trotters	Offspring of Low Book Sires	HE	Pacers	Offspring of Low Book Sires	HE	-0.00517269	-0.186959	0.854198	15	-0.0641445	0.0537991	Paired t-test	two.sided	1
Pacers	Offspring of Low Book Sires	HE	Pacers	Offspring of Mid Book Sires	HE	0.0195679	2.6989	0.0164953	15	0.00411417	0.0350216	Paired t-test	two.sided	0.233657
Trotters	Offspring of Low Book Sires	HE	Trotters	Offspring of Mid Book Sires	HE	0.00192925	0.270685	0.790323	15	-0.0132622	0.0171207	Paired t-test	two.sided	1
Pacers	Offspring of Low Book Sires	HE	Pacers	Sires	HE	0.0151643	4.9295	0.000181606	15	0.00860746	0.0217212	Paired t-test	two.sided	0.00290174
Trotters	Offspring of Low Book Sires	HE	Trotters	Sires	HE	0.0122906	2.60838	0.0197662	15	0.00224729	0.0223338	Paired t-test	two.sided	0.273435
Trotters	Offspring of Mid Book Sires	HE	Pacers	Offspring of Mid Book Sires	HE	0.0124659	0.477112	0.64016	15	-0.0432244	0.0681563	Paired t-test	two.sided	1
Trotters	Offspring of Mid Book Sires	HE	Trotters	Sires	HE	0.0103613	2.02821	0.0606823	15	-0.000527387	0.02125	Paired t-test	two.sided	0.632718
Pacers	Offspring of Mid Book Sires	HE	Pacers	Sires	HE	-0.00440356	-0.947377	0.35846	15	-0.0143109	0.00550376	Paired t-test	two.sided	0.999177
Trotters	Sires	HE	Pacers	Sires	HE	-0.00229894	-0.0795614	0.937638	15	-0.0638875	0.0592896	Paired t-test	two.sided	1
Trotters	2010 Offspring	Fis	Pacers	2010 Offspring	Fis	0.00999631	0.804772	0.433523	15	-0.0164791	0.0364717	Paired t-test	two.sided	0.999888
Pacers	2010 Offspring	Fis	Pacers	2011 Offspring	Fis	-0.00271137	-0.673011	0.511177	15	-0.0112984	0.00587564	Paired t-test	two.sided	0.999989
Trotters	2010 Offspring	Fis	Trotters	2011 Offspring	Fis	-0.00146675	-0.304533	0.764906	15	-0.0117327	0.00879915	Paired t-test	two.sided	1
Pacers	2010 Offspring	Fis	Pacers	2012 Offspring	Fis	-0.00751575	-1.88869	0.0784267	15	-0.0159975	0.000966024	Paired t-test	two.sided	0.729306
Trotters	2010 Offspring	Fis	Trotters	2012 Offspring	Fis	-0.00123506	-0.267073	0.79305	15	-0.0110918	0.00862168	Paired t-test	two.sided	1
Pacers	2010 Offspring	Fis	Pacers	2013 Offspring	Fis	-0.00655006	-1.66359	0.11694	15	-0.0149422	0.00184209	Paired t-test	two.sided	0.863277
Trotters	2010 Offspring	Fis	Trotters	2013 Offspring	Fis	-0.00231587	-0.498714	0.625214	15	-0.0122137	0.00758191	Paired t-test	two.sided	1
Pacers	2010 Offspring	Fis	Pacers	2014 Offspring	Fis	-0.00553844	-1.37939	0.187994	15	-0.0140965	0.00301962	Paired t-test	two.sided	0.964277
Trotters	2010 Offspring	Fis	Trotters	2014 Offspring	Fis	0.00149231	0.47506	0.641588	15	-0.00520324	0.00818787	Paired t-test	two.sided	1
Pacers	2010 Offspring	Fis	Pacers	2015 Offspring	Fis	-0.00441138	-0.9991	0.333592	15	-0.0138225	0.00499972	Paired t-test	two.sided	0.998487
Trotters	2010 Offspring	Fis	Trotters	2015 Offspring	Fis	0.00358069	0.749118	0.465372	15	-0.00660737	0.0137687	Paired t-test	two.sided	0.999955
Trotters	2010 Offspring	Fis	Trotters	Sires	Fis	0.0341904	1.75809	0.0991124	15	-0.0072608	0.0756415	Paired t-test	two.sided	0.811752
Pacers	2010 Offspring	Fis	Pacers	Sires	Fis	0.0125161	0.781326	0.446768	15	-0.0216277	0.04666	Paired t-test	two.sided	0.999923
Trotters	2011 Offspring	Fis	Pacers	2011 Offspring	Fis	0.00875169	0.778841	0.448187	15	-0.015199	0.0327024	Paired t-test	two.sided	0.999926
Pacers	2011 Offspring	Fis	Pacers	2012 Offspring	Fis	-0.00480437	-1.32355	0.205473	15	-0.0125414	0.00293263	Paired t-test	two.sided	0.97478
Trotters	2011 Offspring	Fis	Trotters	2012 Offspring	Fis	0.000231688	0.0477313	0.96256	15	-0.0101144	0.0105777	Paired t-test	two.sided	1
Pacers	2011 Offspring	Fis	Pacers	2013 Offspring	Fis	-0.00383869	-0.892483	0.386228	15	-0.0130063	0.00532896	Paired t-test	two.sided	0.999594
Trotters	2011 Offspring	Fis	Trotters	2013 Offspring	Fis	-0.000849125	-0.169593	0.867596	15	-0.0115209	0.00982267	Paired t-test	two.sided	1
Trotters	2011 Offspring	Fis	Trotters	2014 Offspring	Fis	0.00295906	0.769634	0.453467	15	-0.00523586	0.011154	Paired t-test	two.sided	0.999937
Pacers	2011 Offspring	Fis	Pacers	2014 Offspring	Fis	-0.00282706	-0.67706	0.508676	15	-0.0117269	0.0060728	Paired t-test	two.sided	0.999988
Trotters	2011 Offspring	Fis	Trotters	2015 Offspring	Fis	0.00504744	0.929579	0.367308	15	-0.00652593	0.0166208	Paired t-test	two.sided	0.999341
Pacers	2011 Offspring	Fis	Pacers	2015 Offspring	Fis	-0.0017	-0.535994	0.599821	15	-0.00846027	0.00506027	Paired t-test	two.sided	1
Trotters	2011 Offspring	Fis	Trotters	Sires	Fis	0.0356571	2.07516	0.0555891	15	-0.000967251	0.0722815	Paired t-test	two.sided	0.599524
Pacers	2011 Offspring	Fis	Pacers	Sires	Fis	0.0152275	0.956306	0.354077	15	-0.0187121	0.0491671	Paired t-test	two.sided	0.999082
Trotters	2012 Offspring	Fis	Pacers	2012 Offspring	Fis	0.00371563	0.396445	0.697359	15	-0.0162611	0.0236923	Paired t-test	two.sided	1
Trotters	2012 Offspring	Fis	Trotters	2013 Offspring	Fis	-0.00108081	-0.293071	0.773483	15	-0.00894135	0.00677973	Paired t-test	two.sided	1
Pacers	2012 Offspring	Fis	Pacers	2013 Offspring	Fis	0.000965687	0.212437	0.834626	15	-0.00872335	0.0106547	Paired t-test	two.sided	1
Trotters	2012 Offspring	Fis	Trotters	2014 Offspring	Fis	0.00272738	0.897033	0.383873	15	-0.00375317	0.00920792	Paired t-test	two.sided	0.999569
Pacers	2012 Offspring	Fis	Pacers	2014 Offspring	Fis	0.00197731	0.580376	0.570278	15	-0.00528443	0.00923906	Paired t-test	two.sided	0.999999
Trotters	2012 Offspring	Fis	Trotters	2015 Offspring	Fis	0.00481575	1.09757	0.289701	15	-0.00453634	0.0141678	Paired t-test	two.sided	0.995802
Pacers	2012 Offspring	Fis	Pacers	2015 Offspring	Fis	0.00310437	0.745311	0.467602	15	-0.00577355	0.0119823	Paired t-test	two.sided	0.999958
Trotters	2012 Offspring	Fis	Trotters	Sires	Fis	0.0354254	2.05904	0.0572918	15	-0.00124578	0.0720967	Paired t-test	two.sided	0.610922
Pacers	2012 Offspring	Fis	Pacers	Sires	Fis	0.0200319	1.2205	0.241116	15	-0.0149513	0.055015	Paired t-test	two.sided	0.987899
Trotters	2013 Offspring	Fis	Pacers	2013 Offspring	Fis	0.00576212	0.589675	0.564186	15	-0.0150658	0.02659	Paired t-test	two.sided	0.999998
Trotters	2013 Offspring	Fis	Trotters	2014 Offspring	Fis	0.00380819	1.07864	0.297789	15	-0.00371699	0.0113334	Paired t-test	two.sided	0.996505
Pacers	2013 Offspring	Fis	Pacers	2014 Offspring	Fis	0.00101162	0.293471	0.773183	15	-0.00633569	0.00835894	Paired t-test	two.sided	1
Trotters	2013 Offspring	Fis	Trotters	2015 Offspring	Fis	0.00589656	0.964883	0.349903	15	-0.00712908	0.0189222	Paired t-test	two.sided	0.998982
Pacers	2013 Offspring	Fis	Pacers	2015 Offspring	Fis	0.00213869	0.410155	0.68749	15	-0.0089754	0.0132528	Paired t-test	two.sided	1
Trotters	2013 Offspring	Fis	Trotters	Sires	Fis	0.0365062	1.94282	0.0710503	15	-0.00354434	0.0765568	Paired t-test	two.sided	0.692479
Pacers	2013 Offspring	Fis	Pacers	Sires	Fis	0.0190662	1.18173	0.255709	15	-0.0153229	0.0534552	Paired t-test	two.sided	0.991131
Trotters	2014 Offspring	Fis	Pacers	2014 Offspring	Fis	0.00296556	0.272225	0.78916	15	-0.020254	0.0261851	Paired t-test	two.sided	1
Trotters	2014 Offspring	Fis	Trotters	2015 Offspring	Fis	0.00208837	0.488436	0.632305	15	-0.00702493	0.0112017	Paired t-test	two.sided	1
Pacers	2014 Offspring	Fis	Pacers	2015 Offspring	Fis	0.00112706	0.240229	0.813405	15	-0.00887289	0.011127	Paired t-test	two.sided	1
Trotters	2014 Offspring	Fis	Trotters	Sires	Fis	0.0326981	1.82917	0.0873227	15	-0.0054035	0.0707996	Paired t-test	two.sided	0.76822
Pacers	2014 Offspring	Fis	Pacers	Sires	Fis	0.0180546	1.07606	0.298902	15	-0.0177076	0.0538167	Paired t-test	two.sided	0.996592
Trotters	2015 Offspring	Fis	Pacers	2015 Offspring	Fis	0.00200425	0.189403	0.852316	15	-0.0205506	0.0245591	Paired t-test	two.sided	1
Trotters	2015 Offspring	Fis	Trotters	Sires	Fis	0.0306097	1.81426	0.0896875	15	-0.00535152	0.0665709	Paired t-test	two.sided	0.777644
Pacers	2015 Offspring	Fis	Pacers	Sires	Fis	0.0169275	1.1389	0.272608	15	-0.0147523	0.0486073	Paired t-test	two.sided	0.993858
Trotters	All	Fis	Pacers	All	Fis	-0.00177819	-0.612552	0.549347	15	-0.00796561	0.00440924	Paired t-test	two.sided	0.999997
Trotters	Dams	Fis	Trotters	2010 Offspring	Fis	-0.00834913	-0.672364	0.511577	15	-0.0348165	0.0181183	Paired t-test	two.sided	0.99999
Pacers	Dams	Fis	Pacers	2010 Offspring	Fis	-0.000566937	-0.106369	0.916699	15	-0.0119273	0.0107935	Paired t-test	two.sided	1
Pacers	Dams	Fis	Pacers	2011 Offspring	Fis	-0.00327831	-1.0544	0.308387	15	-0.00990534	0.00334871	Paired t-test	two.sided	0.99726
Trotters	Dams	Fis	Trotters	2011 Offspring	Fis	-0.00981587	-0.990186	0.337788	15	-0.0309453	0.0113135	Paired t-test	two.sided	0.998632
Pacers	Dams	Fis	Pacers	2012 Offspring	Fis	-0.00808269	-1.49328	0.156099	15	-0.0196196	0.00345423	Paired t-test	two.sided	0.933829
Trotters	Dams	Fis	Trotters	2012 Offspring	Fis	-0.00958419	-1.00645	0.330157	15	-0.0298814	0.010713	Paired t-test	two.sided	0.998357
Pacers	Dams	Fis	Pacers	2013 Offspring	Fis	-0.007117	-1.51686	0.150093	15	-0.0171176	0.00288363	Paired t-test	two.sided	0.925878
Trotters	Dams	Fis	Trotters	2013 Offspring	Fis	-0.010665	-0.992696	0.336603	15	-0.0335642	0.0122342	Paired t-test	two.sided	0.998593
Pacers	Dams	Fis	Pacers	2014 Offspring	Fis	-0.00610537	-1.15743	0.265197	15	-0.0173487	0.00513794	Paired t-test	two.sided	0.992777
Trotters	Dams	Fis	Trotters	2014 Offspring	Fis	-0.00685681	-0.640446	0.531545	15	-0.0296768	0.0159632	Paired t-test	two.sided	0.999995
Pacers	Dams	Fis	Pacers	2015 Offspring	Fis	-0.00497831	-1.7248	0.105102	15	-0.0111304	0.00117373	Paired t-test	two.sided	0.83081
Trotters	Dams	Fis	Trotters	2015 Offspring	Fis	-0.00476844	-0.477085	0.640178	15	-0.0260721	0.0165353	Paired t-test	two.sided	1
Trotters	Dams	Fis	Pacers	Dams	Fis	0.00221412	0.705455	0.491338	15	-0.00447559	0.00890384	Paired t-test	two.sided	0.99998
Trotters	Dams	Fis	Trotters	High Book Sires	Fis	0.0801332	1.83071	0.087081	15	-0.0131636	0.17343	Paired t-test	two.sided	0.767236
Pacers	Dams	Fis	Pacers	High Book Sires	Fis	0.0967683	1.52668	0.14765	15	-0.0383336	0.23187	Paired t-test	two.sided	0.922395
Trotters	Dams	Fis	Trotters	Low Book Sires	Fis	0.0146415	1.01949	0.324134	15	-0.0159696	0.0452526	Paired t-test	two.sided	0.998104
Pacers	Dams	Fis	Pacers	Low Book Sires	Fis	0.00871431	0.560224	0.583597	15	-0.0244405	0.0418691	Paired t-test	two.sided	0.999999
Trotters	Dams	Fis	Trotters	Mid Book Sires	Fis	0.101577	3.55985	0.00285105	15	0.040758	0.162396	Paired t-test	two.sided	0.0446542
Pacers	Dams	Fis	Pacers	Mid Book Sires	Fis	0.0244091	0.735046	0.473648	15	-0.0463712	0.0951895	Paired t-test	two.sided	0.999965
Pacers	Dams	Fis	Pacers	Offspring	Fis	-0.00533681	-1.41882	0.176395	15	-0.0133541	0.0026805	Paired t-test	two.sided	0.955176
Trotters	Dams	Fis	Trotters	Offspring	Fis	0.000386375	0.148017	0.884301	15	-0.00517744	0.00595019	Paired t-test	two.sided	1
Trotters	Dams	Fis	Trotters	Offspring of High Book Sires	Fis	0.0214516	4.80502	0.000231596	15	0.0119359	0.0309672	Paired t-test	two.sided	0.0036991
Pacers	Dams	Fis	Pacers	Offspring of High Book Sires	Fis	0.00654125	1.42943	0.173376	15	-0.00321252	0.016295	Paired t-test	two.sided	0.952475
Trotters	Dams	Fis	Trotters	Offspring of Low Book Sires	Fis	-0.00912613	-4.06476	0.00101637	15	-0.0139116	-0.00434064	Paired t-test	two.sided	0.0161386
Pacers	Dams	Fis	Pacers	Offspring of Low Book Sires	Fis	-0.00606662	-1.61776	0.126546	15	-0.0140596	0.00192637	Paired t-test	two.sided	0.885227
Trotters	Dams	Fis	Trotters	Offspring of Mid Book Sires	Fis	-0.00330519	-0.963591	0.35053	15	-0.0106162	0.00400584	Paired t-test	two.sided	0.998998
Pacers	Dams	Fis	Pacers	Offspring of Mid Book Sires	Fis	-0.00202231	-0.52386	0.60803	15	-0.0102506	0.00620595	Paired t-test	two.sided	1
Trotters	Dams	Fis	Trotters	Sires	Fis	0.0258412	2.20432	0.0435348	15	0.000854289	0.0508282	Paired t-test	two.sided	0.509424
Pacers	Dams	Fis	Pacers	Sires	Fis	0.0119492	0.786593	0.44377	15	-0.0204298	0.0443282	Paired t-test	two.sided	0.999916
Trotters	High Book Sires	Fis	Pacers	High Book Sires	Fis	0.0188493	0.236865	0.815966	15	-0.150767	0.188466	Paired t-test	two.sided	1
Pacers	High Book Sires	Fis	Pacers	Low Book Sires	Fis	-0.088054	-1.41226	0.178283	15	-0.220949	0.044841	Paired t-test	two.sided	0.956792
Trotters	High Book Sires	Fis	Trotters	Low Book Sires	Fis	-0.0654917	-1.33172	0.202837	15	-0.170313	0.0393296	Paired t-test	two.sided	0.973408
Pacers	High Book Sires	Fis	Pacers	Mid Book Sires	Fis	-0.0723592	-0.922823	0.370706	15	-0.239488	0.0947692	Paired t-test	two.sided	0.999395
Trotters	High Book Sires	Fis	Trotters	Mid Book Sires	Fis	0.0214438	0.624546	0.541653	15	-0.0517396	0.0946272	Paired t-test	two.sided	0.999996
Trotters	High Book Sires	Fis	Trotters	Offspring	Fis	-0.0797468	-1.79703	0.0924907	15	-0.174334	0.0148405	Paired t-test	two.sided	0.78835
Pacers	High Book Sires	Fis	Pacers	Offspring	Fis	-0.102105	-1.55315	0.141228	15	-0.242228	0.0380177	Paired t-test	two.sided	0.912493
Pacers	High Book Sires	Fis	Pacers	Offspring of High Book Sires	Fis	-0.0902271	-1.35813	0.194501	15	-0.23183	0.0513755	Paired t-test	two.sided	0.968592
Trotters	High Book Sires	Fis	Trotters	Offspring of High Book Sires	Fis	-0.0586816	-1.30016	0.213169	15	-0.154883	0.0375193	Paired t-test	two.sided	0.978417
Trotters	High Book Sires	Fis	Trotters	Offspring of Low Book Sires	Fis	-0.0892593	-2.0765	0.055449	15	-0.180881	0.00236188	Paired t-test	two.sided	0.598573
Pacers	High Book Sires	Fis	Pacers	Offspring of Low Book Sires	Fis	-0.102835	-1.58212	0.134475	15	-0.241376	0.0357057	Paired t-test	two.sided	0.900809
Trotters	High Book Sires	Fis	Trotters	Offspring of Mid Book Sires	Fis	-0.0834384	-1.85523	0.0833229	15	-0.1793	0.012423	Paired t-test	two.sided	0.751423
Pacers	High Book Sires	Fis	Pacers	Offspring of Mid Book Sires	Fis	-0.0987906	-1.5187	0.149633	15	-0.237441	0.0398595	Paired t-test	two.sided	0.925234
Trotters	Low Book Sires	Fis	Pacers	Low Book Sires	Fis	-0.00371306	-0.162771	0.872871	15	-0.0523346	0.0449085	Paired t-test	two.sided	1
Trotters	Low Book Sires	Fis	Trotters	Mid Book Sires	Fis	0.0869355	2.54267	0.022523	15	0.0140598	0.159811	Paired t-test	two.sided	0.305448
Pacers	Low Book Sires	Fis	Pacers	Mid Book Sires	Fis	0.0156948	0.459032	0.652793	15	-0.0571818	0.0885714	Paired t-test	two.sided	1
Trotters	Low Book Sires	Fis	Trotters	Offspring	Fis	-0.0142551	-0.973914	0.345545	15	-0.045453	0.0169428	Paired t-test	two.sided	0.998867
Pacers	Low Book Sires	Fis	Pacers	Offspring	Fis	-0.0140511	-0.864388	0.400987	15	-0.0486991	0.0205968	Paired t-test	two.sided	0.999725
Trotters	Low Book Sires	Fis	Trotters	Offspring of Low Book Sires	Fis	-0.0237676	-1.6191	0.126255	15	-0.0550563	0.00752106	Paired t-test	two.sided	0.884613
Pacers	Low Book Sires	Fis	Pacers	Offspring of Low Book Sires	Fis	-0.0147809	-0.886896	0.389134	15	-0.0503035	0.0207416	Paired t-test	two.sided	0.999624
Trotters	Low Book Sires	Fis	Trotters	Offspring of Mid Book Sires	Fis	-0.0179467	-1.2984	0.213758	15	-0.0474079	0.0115145	Paired t-test	two.sided	0.978674
Pacers	Low Book Sires	Fis	Pacers	Offspring of Mid Book Sires	Fis	-0.0107366	-0.663105	0.517325	15	-0.0452479	0.0237746	Paired t-test	two.sided	0.999991
Trotters	Mid Book Sires	Fis	Pacers	Mid Book Sires	Fis	-0.0749537	-1.83048	0.0871183	15	-0.162232	0.0123241	Paired t-test	two.sided	0.767388
Trotters	Mid Book Sires	Fis	Trotters	Offspring	Fis	-0.101191	-3.46	0.00349925	15	-0.163527	-0.0388547	Paired t-test	two.sided	0.0545424
Pacers	Mid Book Sires	Fis	Pacers	Offspring	Fis	-0.0297459	-0.948525	0.357895	15	-0.0965886	0.0370967	Paired t-test	two.sided	0.999165
Trotters	Mid Book Sires	Fis	Trotters	Offspring of Mid Book Sires	Fis	-0.104882	-3.4587	0.00350862	15	-0.169517	-0.0402478	Paired t-test	two.sided	0.0546846
Pacers	Mid Book Sires	Fis	Pacers	Offspring of Mid Book Sires	Fis	-0.0264314	-0.832178	0.418361	15	-0.0941301	0.0412672	Paired t-test	two.sided	0.999828
Trotters	Offspring	Fis	Pacers	Offspring	Fis	-0.00350906	-0.907457	0.378513	15	-0.0117512	0.00473308	Paired t-test	two.sided	0.999505
Trotters	Offspring	Fis	Trotters	Sires	Fis	0.0254549	2.05381	0.0578544	15	-0.000962234	0.051872	Paired t-test	two.sided	0.614621
Pacers	Offspring	Fis	Pacers	Sires	Fis	0.017286	1.09003	0.2929	15	-0.016515	0.051087	Paired t-test	two.sided	0.996094
Trotters	Offspring of High Book Sires	Fis	Trotters	Low Book Sires	Fis	-0.00681006	-0.43194	0.671929	15	-0.0404149	0.0267948	Paired t-test	two.sided	1
Pacers	Offspring of High Book Sires	Fis	Pacers	Low Book Sires	Fis	0.00217306	0.133866	0.895288	15	-0.032427	0.0367732	Paired t-test	two.sided	1
Trotters	Offspring of High Book Sires	Fis	Trotters	Mid Book Sires	Fis	0.0801254	2.74054	0.0151721	15	0.0178081	0.142443	Paired t-test	two.sided	0.216993
Pacers	Offspring of High Book Sires	Fis	Pacers	Mid Book Sires	Fis	0.0178679	0.565944	0.5798	15	-0.0494258	0.0851616	Paired t-test	two.sided	0.999999
Trotters	Offspring of High Book Sires	Fis	Pacers	Offspring of High Book Sires	Fis	-0.0126962	-1.92016	0.0740587	15	-0.0267894	0.00139704	Paired t-test	two.sided	0.708032
Trotters	Offspring of High Book Sires	Fis	Trotters	Offspring of Low Book Sires	Fis	-0.0305777	-6.03161	2.29779e-05	15	-0.0413832	-0.0197722	Paired t-test	two.sided	0.000367584
Pacers	Offspring of High Book Sires	Fis	Pacers	Offspring of Low Book Sires	Fis	-0.0126079	-3.75056	0.00192876	15	-0.019773	-0.00544279	Paired t-test	two.sided	0.0304177
Trotters	Offspring of High Book Sires	Fis	Trotters	Offspring of Mid Book Sires	Fis	-0.0247568	-7.4521	2.03992e-06	15	-0.0318377	-0.0176758	Paired t-test	two.sided	3.26383e-05
Pacers	Offspring of High Book Sires	Fis	Pacers	Offspring of Mid Book Sires	Fis	-0.00856356	-2.08905	0.0541585	15	-0.0173009	0.000173795	Paired t-test	two.sided	0.589707
Pacers	Offspring of High Book Sires	Fis	Pacers	Sires	Fis	0.00540794	0.335817	0.74166	15	-0.0289166	0.0397325	Paired t-test	two.sided	1
Trotters	Offspring of High Book Sires	Fis	Trotters	Sires	Fis	0.00438969	0.321648	0.752158	15	-0.0246993	0.0334786	Paired t-test	two.sided	1
Trotters	Offspring of Low Book Sires	Fis	Trotters	Mid Book Sires	Fis	0.110703	3.92301	0.00135608	15	0.050556	0.17085	Paired t-test	two.sided	0.021478
Pacers	Offspring of Low Book Sires	Fis	Pacers	Mid Book Sires	Fis	0.0304757	0.959494	0.352522	15	-0.037224	0.0981755	Paired t-test	two.sided	0.999046
Trotters	Offspring of Low Book Sires	Fis	Pacers	Offspring of Low Book Sires	Fis	0.00527362	1.70326	0.109143	15	-0.00132576	0.011873	Paired t-test	two.sided	0.842628
Trotters	Offspring of Low Book Sires	Fis	Trotters	Offspring of Mid Book Sires	Fis	0.00582094	1.50711	0.152551	15	-0.00241137	0.0140532	Paired t-test	two.sided	0.929235
Pacers	Offspring of Low Book Sires	Fis	Pacers	Offspring of Mid Book Sires	Fis	0.00404431	1.1908	0.252236	15	-0.00319474	0.0112834	Paired t-test	two.sided	0.990445
Trotters	Offspring of Low Book Sires	Fis	Trotters	Sires	Fis	0.0349674	2.96281	0.0096781	15	0.0098118	0.060123	Paired t-test	two.sided	0.144102
Pacers	Offspring of Low Book Sires	Fis	Pacers	Sires	Fis	0.0180158	1.11787	0.281209	15	-0.0163351	0.0523668	Paired t-test	two.sided	0.994923
Trotters	Offspring of Mid Book Sires	Fis	Pacers	Offspring of Mid Book Sires	Fis	0.003497	0.708711	0.489372	15	-0.00702023	0.0140142	Paired t-test	two.sided	0.999979
Trotters	Offspring of Mid Book Sires	Fis	Trotters	Sires	Fis	0.0291464	2.41196	0.0291353	15	0.00338974	0.0549031	Paired t-test	two.sided	0.376926
Pacers	Offspring of Mid Book Sires	Fis	Pacers	Sires	Fis	0.0139715	0.886756	0.389206	15	-0.0196111	0.0475541	Paired t-test	two.sided	0.999625
Trotters	Sires	Fis	Pacers	Sires	Fis	-0.0116779	-0.539411	0.59752	15	-0.0578226	0.0344667	Paired t-test	two.sided	1

## Sheet: Supplementary Table 2
Supplementary Table 2. FST values of trotting and pacing American Standardbreds. Calculated with 20,000 permutations utilizing Weir and Cockerham's (1984) method.
	All Pacers	Pacing Dams	Pacing Sires	Pacing Offspring	Pacing High Book Sires	Pacing Mid Book Sires	Pacing Low Book Sires	Pacing Offspring of High Book Sires	Pacing Offspring of Mid Book Sires	Pacing Offspring of Low Book Sires	Pacing 2010 Offspring	Pacing 2011 Offspring	Pacing 2012 Offspring	Pacing 2013 Offspring	Pacing 2014 Offspring	Pacing 2015 Offspring	All Trotters	Trotting Dams	Trotting Sires	Trotting Offspring	Trotting High Book Sires	Trotting Mid Book Sires	Trotting Low Book Sires	Trotting Offspring of High Book Sires	Trotting Offspring of Mid Book Sires	Trotting Offspring of Low Book Sires	Trotting 2010 Offspring	Trotting 2011 Offspring	Trotting 2012 Offspring	Trotting 2013 Offspring	Trotting 2014 Offspring	Trotting 2015 Offspring
All Pacers	0	0.00099	-0.00058	0.00023	-0.00382	0.00149	-0.00043	0.0041	0.00267	0.00066	0.00019	0.00024	0.0003	0.00039	0.00056	0.00071	0.07596	0.07289	0.08334	0.07788	0.0779	0.07207	0.08554	0.08298	0.07732	0.07651	0.07823	0.07809	0.07774	0.07662	0.07704	0.07765
Pacing Dams		0	0.00157	0.00225	0.00373	0.00628	0.00068	0.0079	0.00482	0.0007	0.00157	0.0021	0.0023	0.00254	0.00282	0.00319	0.06974	0.06595	0.07593	0.07182	0.07156	0.06554	0.07787	0.07719	0.07074	0.06977	0.0715	0.07136	0.07101	0.06997	0.07061	0.07112
Pacing Sires			0	-0.00089	-0.0045	-0.00122	-0.00345	0.00299	0.00128	-1e-05	-0.00066	-0.00075	-0.00092	-0.00083	-0.00055	-0.00065	0.08246	0.07882	0.09192	0.08476	0.08562	0.07969	0.09446	0.09142	0.08386	0.08326	0.08539	0.08538	0.08467	0.08362	0.08439	0.08508
Pacing Offspring				0	-0.00685	-0.00016	-0.00021	0.00296	0.00236	0.00139	0.00025	5e-05	4e-05	5e-05	0.00017	0.00021	0.07986	0.077	0.08776	0.08185	0.0818	0.07607	0.09008	0.0871	0.08141	0.08066	0.08243	0.0823	0.0819	0.08076	0.0811	0.08174
Pacing High Book Sires					0	0.00101	-0.00089	-0.01732	0.00275	0.00089	-0.00415	-0.00599	-0.00632	-0.0081	-0.00793	-0.00831	0.09556	0.09155	0.1063	0.09803	0.10505	0.09373	0.10883	0.10619	0.0971	0.09513	0.09914	0.09875	0.09757	0.09716	0.09756	0.09868
Pacing Mid Book Sires						0	0.00325	0.00836	-0.00734	0.00564	0.00043	-0.00042	-0.00023	-5e-05	0.00034	6e-05	0.0814	0.07903	0.09075	0.08311	0.0852	0.07637	0.09402	0.08953	0.08148	0.08274	0.08354	0.08425	0.08357	0.08167	0.08197	0.0827
Pacing Low Book Sires							0	0.00421	0.00305	-0.00094	-0.00027	-3e-05	-0.00029	-5e-05	0.00022	0.0002	0.08164	0.07774	0.09103	0.08406	0.0847	0.07919	0.09342	0.09079	0.08323	0.08239	0.08462	0.0845	0.08381	0.08286	0.08379	0.08443
Pacing Offspring of High Book Sires								0	0.00936	0.00627	0.00415	0.00341	0.0033	0.00258	0.00256	0.00253	0.09035	0.08733	0.09933	0.09261	0.09404	0.08778	0.10165	0.09873	0.09253	0.09107	0.0938	0.09351	0.09284	0.09205	0.09228	0.0931
Pacing Offspring of Mid Book Sires									0	0.00475	0.00238	0.0022	0.00226	0.00271	0.00299	0.00283	0.07861	0.07636	0.08727	0.08054	0.08029	0.07389	0.08999	0.08621	0.07981	0.08033	0.08146	0.08162	0.08124	0.07974	0.08015	0.08069
Pacing Offspring of Low Book Sires										0	0.00106	0.0014	0.00141	0.00168	0.00177	0.00208	0.07646	0.07259	0.08364	0.07875	0.07845	0.07378	0.0856	0.08439	0.07819	0.07664	0.07874	0.07852	0.07815	0.07718	0.07778	0.07835
Pacing 2010 Offspring											0	0.00023	0.00031	0.00047	0.00084	0.00094	0.07742	0.07417	0.0852	0.07955	0.07877	0.07349	0.08757	0.08539	0.07891	0.07811	0.07992	0.07988	0.07936	0.07829	0.07871	0.07936
Pacing 2011 Offspring												0	0.00014	0.00027	0.00039	0.00049	0.07935	0.07607	0.08759	0.08158	0.08173	0.0762	0.08988	0.08759	0.08109	0.08012	0.08219	0.0821	0.08164	0.08057	0.08097	0.08169
Pacing 2012 Offspring													0	0.00015	0.00046	0.00034	0.08035	0.07716	0.08856	0.08251	0.08217	0.07688	0.09092	0.08843	0.08191	0.08124	0.08316	0.08299	0.0825	0.08143	0.08192	0.08252
Pacing 2013 Offspring														0	0.00019	0.0003	0.07985	0.07654	0.08773	0.08202	0.08191	0.07579	0.09005	0.08812	0.08122	0.0805	0.08259	0.0825	0.08193	0.0808	0.08125	0.08191
Pacing 2014 Offspring															0	0.00012	0.0811	0.07766	0.08903	0.08335	0.08349	0.07772	0.09126	0.08955	0.0828	0.0816	0.08394	0.08381	0.0832	0.08218	0.08267	0.08328
Pacing 2015 Offspring																0	0.08208	0.07876	0.09021	0.08428	0.08457	0.07781	0.0926	0.0906	0.08343	0.08271	0.08485	0.08477	0.08414	0.08315	0.08368	0.08429
All Trotters																	0	0.00093	-0.00031	0.00019	-0.00321	-0.00291	0.00056	0.00314	0.00152	0.00119	0.00019	0.00015	0.00017	0.00027	0.00048	0.00079
Trotting Dams																		0	0.00089	0.00208	0.00409	0.00108	0.00076	0.00705	0.00329	0.00062	0.00176	0.0017	0.00184	0.0022	0.0027	0.00343
Trotting Sires																			0	-0.00018	-0.00158	-0.00198	-0.00269	0.00345	0.00117	9e-05	-0.0003	-0.00045	-0.00027	2e-05	0.0002	0.00042
Trotting Offspring																				0	-0.00607	-0.00417	0.00119	0.00196	0.00134	0.00214	0.00011	9e-05	4e-05	1e-05	8e-05	0.00019
Trotting High Book Sires																					0	-0.00818	0.00311	-0.01353	-0.00126	0.00478	-0.00537	-0.0052	-0.00577	-0.00663	-0.0075	-0.00872
Trotting Mid Book Sires																						0	0.00223	-0.00067	-0.00878	0.00156	-0.00384	-0.00292	-0.00391	-0.00466	-0.00439	-0.00483
Trotting Low Book Sires																							0	0.00601	0.00299	-0.00035	0.00091	0.00058	0.00097	0.00152	0.00181	0.00227
Trotting Offspring of High Book Sires																								0	0.00514	0.00757	0.00242	0.00244	0.00225	0.00187	0.00158	0.00118
Trotting Offspring of Mid Book Sires																									0	0.00371	0.00157	0.00172	0.00147	0.00127	0.00155	0.00164
Trotting Offspring of Low Book Sires																										0	0.00184	0.00163	0.0019	0.00244	0.00279	0.00353
Trotting 2010 Offspring																											0	0.00024	0.00016	0.0002	0.00032	0.00057
Trotting 2011 Offspring																												0	6e-05	0.00019	0.00038	0.00052
Trotting 2012 Offspring																													0	9e-05	0.00027	0.00032
Trotting 2013 Offspring																														0	9e-05	0.00013
Trotting 2014 Offspring																															0	0
Trotting 2015 Offspring																																0

## Sheet: Supplementary Table 3
Supplementary Table 3.
Family	Individual	Ho	F
1	STDB1†	0.381798	-0.09985
1	STDB2	0.328443	0.04089
1	STDB3	0.371092	-0.0837
1	STDB4	0.358504	-0.04703
1	STDB5	0.352796	-0.03027
1	STDB6	0.391497	-0.1423
1	STDB7	0.345038	-0.00757
1	STDB8	0.365794	-0.06819
1	STDB9	0.356084	-0.03979
2	STDB10	0.376738	-0.1003
2	STDB11	0.347232	-0.01404
2	STDB12	0.36397	-0.06272
2	STDB13	0.339403	0.008878
2	STDB14	0.379985	-0.1092
2	STDB15	0.358449	-0.04647
2	STDB16	0.35588	-0.03914
2	STDB17	0.346229	-0.01105
2	STDB18	0.34018	0.006513
3	STDB19†	0.471296	-0.3577
3	STDB20	0.364447	-0.06431
3	STDB21	0.349992	-0.02209
3	STDB22	0.364049	-0.06298
3	STDB23	0.366784	-0.07119
3	STDB24	0.498079	-0.4532
3	STDB25	0.364461	-0.06431
3	STDB26	0.348481	-0.01754
3	STDB27	0.370177	-0.08105
3	STDB28	0.352814	-0.03031
4a	STDB29†	0.469355	-0.3521
4a	STDB30	0.322739	0.0575
4a	STDB31	0.336566	0.0171
4a	STDB32	0.335638	0.01982
4a	STDB33	0.346034	-0.01054
4a	STDB34	0.332762	0.02815
4a	STDB35	0.333367	0.02634
4a	STDB36	0.339274	0.009194
4a	STDB37	0.361859	-0.05661
4a	STDB38	0.406388	-0.1857
4a	STDB39	0.356635	-0.04158
4b	STDB40†	0.390602	-0.1252
4b	STDB41	0.331066	0.03317
4b	STDB42	0.355196	-0.03733
4b	STDB43	0.345198	-0.008036
4b	STDB44	0.32755	0.04341
4b	STDB45	0.341751	0.001996
4b	STDB46	0.504383	-0.4721
4b	STDB47	0.325472	0.04944
4b	STDB48	0.349958	-0.02199
4b	STDB49	0.337921	0.01313
5	STDB50†	0.361674	-0.04188
5	STDB51	0.385936	-0.1266
5	STDB52	0.39085	-0.1413
5	STDB53	0.382644	-0.1173
5	STDB54	0.345505	-0.008932
5	STDB55	0.338456	0.01171
5	STDB56	0.345836	-0.009947
5	STDB57	0.374163	-0.09257
5	STDB58	0.373701	-0.09117
5	STDB59	0.346412	-0.01159
6	STDB60†	0.440746	-0.2697
6	STDB61	0.35135	-0.02601
6	STDB62	0.337863	0.01329
6	STDB63	0.359564	-0.04999
6	STDB64	0.374001	-0.09231
6	STDB65	0.355137	-0.03676
6	STDB66	0.34738	-0.01447
7a	STDB67†	0.400354	-0.1533
7a	STDB68	0.347595	-0.0151
7a	STDB69	0.334347	0.0236
7a	STDB70	0.357208	-0.04316
7a	STDB71	0.332527	0.02888
7a	STDB72	0.345503	-0.009013
7a	STDB73	0.312956	0.08604
7a	STDB74	0.358251	-0.04621
7a	STDB75	0.358896	-0.04801
7a	STDB76	0.359241	-0.04909
7a	STDB77	0.336577	0.01706
7b	STDB78†	0.427376	-0.2312
7b	STDB79	0.348246	-0.01694
7b	STDB80	0.34277	-0.001119
7b	STDB81	0.341266	0.003456
7b	STDB82	0.355205	-0.03732
7b	STDB83	0.435408	-0.2702
7b	STDB84	0.416113	-0.2139
8	STDB85†	0.365602	-0.0532
8	STDB86	0.333607	0.02576
8	STDB87	0.358044	-0.0456
8	STDB88	0.333947	0.02471
8	STDB89	0.368892	-0.07713
8	STDB90	0.367458	-0.07281
8	STDB91	0.346158	-0.0109
8	STDB92	0.369361	-0.07843
8	STDB93	0.506922	-0.4791
8	STDB94	0.359157	-0.04877
Mean - all individuals (SD)		0.365 (0.03)a	-0.064 (0.1)
Mean - sires (SD)		0.412 (0.04)b	-0.187 (0.12)c
Mean - offspring (SD)		0.36 (0.03)b	-0.05 (0.1)c
† Indicates sires
a Indicates significant difference from expected heterozygosity (He = 0.34) by a Mann-Whitney U test (p < 0.05)
b,c Indicate significantly different values by a Mann-Whitney U test (p < 0.05)

## Sheet: Supplementary Table 4
Supplementary Table 4. Distribution of runs of homozygosity (ROH) in different length categories (>1 Mb, >2 Mb, >4 Mb, >8Mb, and >16 Mb) in a subset of 50 Standardbreds with high-quality SNP genotyping data.
ROH Category	Number	Percentage of total	Mean Length Sum (Mb)	Genome coverage (%)
>1	2128	36.9701	59.15	2.38998
>2	1660	28.8395	93.99	3.79771
>4	1126	19.5622	125.45	5.06887
>8	614	10.6671	137	5.53555
>16	228	3.96108	106.63	4.30844
Total	5756	100	522.23	21.1009
Note - Number: total number of ROH within each category; Mean Length Sum: mean genome length covered by ROH within each category.

## Sheet: Supplementary Table 5
Supplementary Table 5. Pairwise FST values between sire families.
	2	3	4a	4b	5	6	7a	7b	8
1	0.10064	0.12055	0.10547	0.11107	0.13053	0.12839	0.12896	0.11568	0.11325
2		0.09236	0.09342	0.09277	0.11672	0.11521	0.1126	0.11772	0.08913
3			0.09829	0.10591	0.11575	0.11476	0.10194	0.10995	0.10171
4a				0.0965	0.11341	0.11368	0.10949	0.11034	0.09797
4b					0.11933	0.11418	0.11	0.11266	0.08204
5						0.1221	0.12539	0.11695	0.10206
6							0.13081	0.11561	0.11207
7a								0.09649	0.10296
7b									0.09762
Analysis was conducted using Arlequin 3.5.2.2. The data set included 94 samples and 111,688 SNPs. All pairwise comparisons had a permutation p-value <.05 (20,000 permutations).
